# Supplementary material for: Identification of Drought Tolerant Rice (Oryza Sativa L.) Genotypes with Asian and African Backgrounds
Source: Plants (Basel). 2023 Feb 17;12(4):922. doi: 10.3390/plants12040922 (PMC9967662; doi:10.3390/plants12040922)
Supplement: Supplementary file 1 [file plants-12-00922-s001.zip]

Archive with 1 entries (1 files):
- plants-2137724-supplementary.xlsx
