# Supplementary material for: Identification of Drought Tolerant Rice (Oryza Sativa L.) Genotypes with Asian and African Backgrounds
Source: Plants (Basel). 2023 Feb 17;12(4):922. doi: 10.3390/plants12040922 (PMC9967662; doi:10.3390/plants12040922)
Supplement: Supplementary file 1 [file plants-12-00922-s001.zip › plants-2137724-supplementary.xlsx]

## Sheet: Table S1
N0	Designation	Parentage	Geographic origin/source	Institution
1	A69-1	A69-1/IRRI 154//HASAWI/IR 55179-3B-11-3////CSR 28/OM 4900//SAMBHA MAHSURI + SUB 1/JUMBO JET	Unknown	IRRI
2	AFAA MWANZA1/159	Unknown	Tanzania	IRRI
3	BARAMATA	Unknown	Zanzibar	IRRI
4	BASMATI	Unknown	India	IRRI
5	BASMATI 217	Unknown	India	IRRI
6	BASMATI 370	Unknown	India	IRRI
7	BR11 sub 1(IR85260-148)	BR 11*3/IR 40931-33-1-3-2	IRRI-Philippines	IRRI
8	BRRI DHAN 55	Unknown	IRRI-Philippines	IRRI
9	CIHERANG	Unkonwn	IRRI-Philippines	IRRI
10	Ciherang-Sub1	Unknown	IRRI Philippines	IRRI
11	CYICARO	Unknown	Rwanda	IRRI
12	EDIGET (WAB189-B-B-B-HB)	Unknown	Ethiopia	IRRI
13	FACAGRO 904-4	Uknown	Burundi	IRRI
14	FACAGRO 906	Uknown	Burundi	IRRI
15	FAYA DUME 5	Uknown	Tanzania	IRRI
16	FRX 472	Uknown	Malawi	IRRI
17	FRX 92-14	Uknown	Malawi	IRRI
18	GAMTI	Uknown	Tanzania	IRRI
19	GIZA 178	Uknown	Egypt	ISABU
20	GSR IR1-1-Y4-Y1	HUANG-HUA-ZHAN*2/YUE-XIANG-ZHAN	Unknown	IRRI
21	GWIZUMWIMBU	IR 72158-11-5-2-3/JANAKI	IRRI Philippines	IRRI
22	HUA 565	Unknown	Mozambique	IRRI
23	INTSINZI	Unknown	Rwanda	IRRI
24	IR 04A115	Unknown	IRRI Philippines	IRRI
25	IR 09N516	IRRI 143/NSIC RC 158	IRRI Philippines	IRRI
26	IR 100638-12-AJY 3-CMU 2	IR04A115/IR11T193	IRRI Philippines	IRRI
27	IR 100692-AJY 5-1-AJY 1	IR 1 00F616/IR03W134	IRRI Philippines	IRRI
28	IR 100842-B-B RGA-B RGA-B RGA-9	PSBRC 82/IR10F379//IR10F290	IRRI Philippines	IRRI
29	IR 101793-1-1-1-3-5-4	Unknown	IRRI Philippines	IRRI
30	IR 101840-1-1-11-2-1	Unknown	IRRI Philippines	IRRI
31	IR 102858:68-4-2032-16-14-1	SUPA/2*IRRI 154	IRRI Philippines	IRRI
32	IR 102858:68-4-2032-16-14-2	SUPA/2*IRRI 154	IRRI Philippines	IRRI
33	IR 103387-B-B-3-3	IR10F365/IR09L342	IRRI Philippines	IRRI
34	IR 103404-B-B-1-3	IR12F397/IR12F385	IRRI Philippines	IRRI
35	IR 103406-B-B-3-2	IR12F410/IR09L179	IRRI Philippines	IRRI
36	IR 103414-B-B-6-1	IRRI 119/IRRI 147	IRRI Philippines	IRRI
37	IR 103419-B-B-1-3	IRRI 123/IR09F436	IRRI Philippines	IRRI
38	IR 103421-B-B-5-3	IRRI 123/IR07F291	IRRI Philippines	IRRI
39	IR 103782-B-B-1-1	IR05N412/IRRI 154//IR10F379	IRRI Philippines	IRRI
40	IR 103802-B-B-2-3	PR 37866-1B-1-4/NSIC RC 158//IR10F339	IRRI Philippines	IRRI
41	IR 103803-B-B-2-1	PR 37866-1B-1-4/IRRI 154//IR10F388	IRRI Philippines	IRRI
42	IR 106172:490-2017-4-1-1	SUPA/3*IRRI 154	IRRI Philippines	IRRI
43	IR 106172:496-2006-12-21-1	SUPA/3*IRRI 154	IRRI Philippines	IRRI
44	IR 106172:496-2006-12-21-2	SUPA/3*IRRI 154	IRRI Philippines	IRRI
45	IR 106172:496-2007-19-8-2	SUPA/3*IRRI 154	IRRI Philippines	IRRI
46	IR 106172:496-2007-19-8-3	SUPA/3*IRRI 154	IRRI Philippines	IRRI
47	IR 106172:496-2007-20-11-3	SUPA/3*IRRI 154	IRRI Philippines	IRRI
48	IR 106172:496-2007-23-3-5	SUPA/3*IRRI 154	IRRI Philippines	IRRI
49	IR 106172:496-2007-23-3-6	SUPA/3*IRRI 154	IRRI Philippines	IRRI
50	IR 106172:496-2021-11-5-1	SUPA/3*IRRI 154	IRRI Philippines	IRRI
51	IR 106172:502-2029-21-20-1	SUPA/3*IRRI 154	IRRI Philippines	IRRI
52	IR 106172:502-2029-21-20-2	SUPA/3*IRRI 154	IRRI Philippines	IRRI
53	IR 107015-15-9-B-1	IR77713-30-1-1-3-3/NENE//IR05N221	IRRI Philippines	IRRI
54	IR 107015-18-3-1-B	IR77713-30-1-1-3-3/NENE//IR05N221	IRRI Philippines	IRRI
55	IR 107015-6-5-3-1	IR77713-30-1-1-3-3/NENE//IR05N221	IRRI Philippines	IRRI
56	IR 107015-80-2-B-1	IR77713-30-1-1-3-3/NENE//IR05N221	IRRI Philippines	IRRI
57	IR 108028-B-B-B-1-B-B	IR 91217-113/IR 91197-144	IRRI Philippines	IRRI
58	IR 108028-B-B-B-4-B-B	IR 91217-113/IR 91197-144	IRRI Philippines	IRRI
59	IR 108031-B-B-B-2-B-B	IRRI 168/IRRI 149	IRRI Philippines	IRRI
60	IR 108043-B-B-B-6-B-B	IR12F566/IRRI 154	IRRI Philippines	IRRI
61	IR 108044-B-B-B-3-B-B	IRRI 119/IR08N210	IRRI Philippines	IRRI
62	IR 108135-B-1-AJY 1-B-1	IR10F336/IR 55179-3B-11-3	IRRI Philippines	IRRI
63	IR 108175-B-22-AJY 3-B-1	IR12T217/PR 38012-3B-3-1	IRRI Philippines	IRRI
64	IR 108267-28-1:4-B RGA-B RGA-1	IRRI 156/PSB RC 10 (IR 50404-57-2-2-3)//WAB 56-125/IR 72667-16-1-B-B-3	IRRI Philippines	IRRI
65	IR 108289-B-AJY 1-2-B-1	BRRI DHAN 55/IR 58443-6B-10-3//BRRI DHAN 55	IRRI Philippines	IRRI
66	IR 112655-9-1:2-B RGA-B RGA-1	IRRI 156*2/TDK 11	IRRI Philippines	IRRI
67	IR 112661-150-1:1-B RGA-B RGA-1	IRRI 156/IR BB 66//IR09F436	IRRI Philippines	IRRI
68	IR 112671-126-1:4-B RGA-B RGA-1	IR09F436*2/IRBLSH-B[CO]	IRRI Philippines	IRRI
69	IR 112675-28-2:1-B RGA-B RGA-1	IR09F436*2/TDK 8	IRRI Philippines	IRRI
70	IR 117787-5-1-2-1	IRRI 156*3/TDK 8	IRRI Philippines	IRRI
71	IR 117794-32-1-2-2	IRRI 156*3/IRBLTA YA[CO]	IRRI Philippines	IRRI
72	IR 117795-10-1-2-1	156*3/IRBLKH-K3[CO]	IRRI Philippines	IRRI
73	IR 117795-10-1-3-1	156*3/IRBLKH-K3[CO]	IRRI Philippines	IRRI
74	IR 117795-41-3-1-2	156*3/IRBLKH-K3[CO]	IRRI Philippines	IRRI
75	IR 117795-49-3-3-1	156*3/IRBLKH-K3[CO]	IRRI Philippines	IRRI
76	IR 117796-10-1-1-1	IRRI 156*3/IRBLZ 5-CA[CO]	IRRI Philippines	IRRI
77	IR 117824-B-50-1-2-5	BR 29*3/BODER	IRRI Philippines	IRRI
78	IR 118170-B-18-1-1-3	IRRI 154/IR11L101//IRRI 154/RATHU HEENATI	IRRI Philippines	IRRI
79	IR 127136-11-40	Unknown	IRRI Philippines	IRRI
80	IR 127156-2-27	Unknown	IRRI Philippines	IRRI
81	IR 127167-2-99	BINADHAN 10*2/IR BB 66//BINADHAN 10*2/IRBB23	IRRI Philippines	IRRI
82	IR 12A 164	IR01A111/MTU 1010	IRRI Philippines	IRRI
83	IR 13240-108-2-2-3	IR 30 (BPH S)/BABAWEE//IR 36	IRRI Philippines	IRRI
84	IR 13N 154	IR02N211/NSIC RC 134//CIHERANG	IRRI Philippines	IRRI
85	IR 2793-80-1	IR 1416-131-5/IR 1364-37-3-1//IR 1514 A-E666	IRRI Kenya	IRRI
86	IR 55423-01	Unknown	IRRI Philippines	IRRI
87	IR 64	IR 5657-33-2-1/IR 2061-465-1-5-5	IRRI Philippines	IRRI
88	IR 64-SUB1	Unknown	IRRI Philippines	IRRI
89	IR 74371-46-1-1	IR 55419-4*2/WAY RAREM	IRRI Philippines	IRRI
90	IR 74371-54-1-1	IR 55419-4*2/WAY RAREM	IRRI Philippines	IRRI
91	IR 74371-70-1-1	IR 55419-4*2/WAY RAREM	IRRI Philippines	IRRI
92	IR 79913-B-176-B-4	IR 55419-04/WAY RAREM	IRRI Philippines	IRRI
93	IR 81412-B-B-82-1	IR 57514-PMI 5-B-1-2/IRRI 123	IRRI Philippines	IRRI
94	IR 82077-B-B-71-1	IR 77078-B-17-3-2/THADOKKHAM 1	IRRI Philippines	IRRI
95	IR 82589-B-B-84-3	IR 55423-01 (NSIC RC 9)/IRRI 148	IRRI Philippines	IRRI
96	IR 83388-B-B-108-3	IR 72022-46-2-3-3-2/SWARNA	IRRI Philippines	IRRI
97	IR 86384-55-2-1-B	IRRI 149/IRRI 126	IRRI Philippines	IRRI
98	IR 86385-84-1-1-B	IRRI 149/IRRI 128	IRRI Philippines	IRRI
99	IR 86781-3-3-1-1	DHAGAD DESHI/IR 77080-B-34-3	IRRI Philippines	IRRI
100	IR 92522-45-3-1-4	IR08L183/MTU 1010	IRRI Philippines	IRRI
101	IR 95781-15-1-1-4	IR09L224/IR09L343	IRRI Philippines	IRRI
102	IR 97011-1-1-2-1-B	Unknown	IRRI Philippines	IRRI
103	IR 97011-1-1-2-3-B	Unknown	IRRI Philippines	IRRI
104	IR 97011-6-1-2-1-B	Unknown	IRRI Philippines	IRRI
105	IR 97011-7-2-1-2-B	Unknown	IRRI Philippines	IRRI
106	IR 97011-7-4-1-2-B	Unknown	IRRI Philippines	IRRI
107	IR 97011-7-4-1-3-B	Unknown	IRRI Philippines	IRRI
108	IR 97011-7-4-3-2-B	Unknown	IRRI Philippines	IRRI
109	IR 97011-7-7-2-1-B	Unknown	IRRI Philippines	IRRI
110	IR 97011-7-7-2-2-B	Unknown	IRRI Philippines	IRRI
111	IR 97011-7-7-3-1-B	Unknown	IRRI Philippines	IRRI
112	IR 97012-27-3-1-1-B	SUPA*2/IRRI 154	IRRI Philippines	IRRI
113	IR 97012-4-1-1-1-B	SUPA*2/IRRI 154	IRRI Philippines	IRRI
114	IR 97012-4-1-2-3-B	SUPA*2/IRRI 154	IRRI Philippines	IRRI
115	IR 97012-4-3-1-1-B	SUPA*2/IRRI 154	IRRI Philippines	IRRI
116	IR 97012-5-4-3-2-B	SUPA*2/IRRI 154	IRRI Philippines	IRRI
117	IR 97012-B-2-1-1-B	SUPA*2/IRRI 154	IRRI Philippines	IRRI
118	IR 97012-B-2-1-3-B	SUPA*2/IRRI 154	IRRI Philippines	IRRI
119	IR 97013-19-1-1-1-B	Unknown	IRRI Philippines	IRRI
120	IR 97013-19-1-3-1-B	Unknown	IRRI Philippines	IRRI
121	IR 97013-19-1-3-2-B	Unknown	IRRI Philippines	IRRI
122	IR 97013-19-1-4-1-B	Unknown	IRRI Philippines	IRRI
123	IR 97013-21-5-B-B-B	Unknown	IRRI Philippines	IRRI
124	IR 97013-8-1-3-2-B	Unknown	IRRI Philippines	IRRI
125	IR 99047-B-B-B-B-47	IR04A429/IR 68144-2B-2-2-3-1-166//IR09N496	IRRI Philippines	IRRI
126	IR 99054-B-B-1	IR10M101/IR 73006-12-3-3-2//PAU 3105-45-3-2	IRRI Philippines	IRRI
127	IR05N221	IR 74052-297-2-1/IR 71700-247-1-1-2	IRRI Philippines	IRRI
128	IR05N341	IR 73707-56-5-1-2/IR 73707-45-3-2-3	IRRI Philippines	IRRI
129	IR05N359	IR 72158-11-5-2-3/IR 72903-121-2-1-2	IRRI Philippines	IRRI
130	IR06A150	IR02A127/IR 64	IRRI Philippines	IRRI
131	IR06N188	IR 73008-138-2-2-2/IR 68544-29-2-1-3-1-2//IR 72870-19-2-2-3	IRRI Philippines	IRRI
132	IR08A176	IR 73013-95-1-3-2/IRRI 123	IRRI Philippines	IRRI
133	IR09A228	PR 29232-B-17-2-1-1/IR 64	IRRI Philippines	IRRI
134	IR09L226	IR 71700-247-1-1-2/SAMBHA MAHSURI	IRRI Philippines	IRRI
135	IR10N237	IR01N111/IRRI 164//IR 72890-81-3-2-2	IRRI Philippines	IRRI
136	IR11A293	IR04A427/IR 69726-116-1-3 (MATATAG 1)	IRRI Philippines	IRRI
137	IR11A306	IR04A427/IR 73006-12-3-3-2	IRRI Philippines	IRRI
138	IR11N121	IR05N341/IR 64680-81-2-2-1-3//PSB RC 10 (IR 50404-57-2-2-3)	IRRI Philippines	IRRI
139	IR11N202	IR05N173/BR 29	IRRI Philippines	IRRI
140	IR12A173	IR03A550/MTU 1010	IRRI Philippines	IRRI
141	IR12A282	IR03A550/TEQING	IRRI Philippines	IRRI
142	IR13A107	OM 4900/IR04A428	IRRI Philippines	IRRI
143	IR13A153	IR06M146/IR 72102-4-159-1-3-3-3 (NSIC RC 112)//OM 4498	IRRI Philippines	IRRI
144	IR13A515	IRRI 151/IR00A117	IRRI Philippines	IRRI
145	IR13N131	CIHERANG/IR08N158	IRRI Philippines	IRRI
146	IR13N134	IR04A213/IR09N494	IRRI Philippines	IRRI
147	IR13N143	IR10N104/IR08N158	IRRI Philippines	IRRI
148	IR14F713	IRRI 154*2/IRRI 149	IRRI Philippines	IRRI
149	IR14L156	IR 81039-B-173-U 3-3/IR 81063-B-94-U 3-1	IRRI Philippines	IRRI
150	IR14L345	IR09L272/IR10L128	IRRI Philippines	IRRI
151	IR14L362	IR09L272/IR09L337	IRRI Philippines	IRRI
152	IR14L440	IR05N173/IR09L272	IRRI Philippines	IRRI
153	IR14L545	IR09L272/IR10L165	IRRI Philippines	IRRI
154	IR15A1410	IR BB 62/IR 73012-137-2-2-2//IR07F290	IRRI Philippines	IRRI
155	IR15D1058	PR 37951-3B-37-1-2/TKM 9	IRRI Philippines	IRRI
156	IR15L1008	IRRI 176/IR11L186	IRRI Philippines	IRRI
157	IR15L1222	Unknown	IRRI Philippines	IRRI
158	IR15L1419	IR08N120/IR10L182	IRRI Philippines	IRRI
159	IR15L1564	Unknown	IRRI Philippines	IRRI
160	IR15T1133	IR11T264/PR 36933-B-1-36-1-1-1	IRRI Philippines	IRRI
161	IR15T1330	PR 40078-B-12-2/IR 55179-3B-11-3//OM 4498	IRRI Philippines	IRRI
162	IR16F1014	IR10F365/IR05N412	IRRI Philippines	IRRI
163	IR16F1045	IR09F436/IR05N412	IRRI Philippines	IRRI
164	IR16F1079	IR09F436/PR 37866-1B-1-4	IRRI Philippines	IRRI
165	IR16F1172	IR12F397/IR12F385//PR 30245-10-414	IRRI Philippines	IRRI
166	IR16L1421	HHZ 8-SAL 6-SAL 3-Y2/IR09L303	IRRI Philippines	IRRI
167	IR16L1478	PR 37139-3-1-3-1-2-1/IR09L303	IRRI Philippines	IRRI
168	IR16L1499	IR09L303*2/BENONG 130	IRRI Philippines	IRRI
169	IR97012-4-TZA-1-2-1-1	SUPA*2/IRRI 154	IRRI Philippines	IRRI
170	IRGEO	Unknown	IRRI Philippines	IRRI
171	IRON	Unknown	IRRI Philippines	IRRI
172	JAMBO TWENDE	Unknown	Tanzania	IRRI
173	KAZOSI	IR05N173/BR 29	IRRI Philippines	IRRI
174	KDML	KHAO DAWK MALI	Tanzania	IRRI
175	KIVULI	Unknown	Tanzania	IRRI
176	KOMBOKA	IR 74052-297-2-1/IR 71700-247-1-1-2	IRRI Philippines	IRRI
177	LINE 11 WARDA	Unknown	Kenya	IRRI
178	LINE-8A-2	Unknown	Kenya	IRRI
179	LUNYUKI	LUNYUKI	Tanzania	IRRI
180	MBAWAMBILI	Unknown	Tanzania	IRRI
181	MBAWAMBILI KYELA	Unknown	Burundi	IRRI
182	MET108	Unknown	Unknown	IRRI
183	MKIA WA NYUMBU	Unknown	Tanzania	IRRI
184	MPEMBUKE	Unknown	Rwanda	IRRI
185	MUGWIZA	IR01A111/MTU 1010	IRRI Philippines	IRRI
186	MUSESEKARA	IR 68897 B/IR 73013-95-1-3-2 R	IRRI Philippines	IRRI
187	NAWA TULE NA BWANA	Unknown	Zanzibar	IRRI
188	NEMEYUBUTAKA	Unknown	Rwanda	IRRI
189	NERICA 1	WAB 56-104/CG 14	Kenya	IRRI
190	NERICA 10	WAB 56-104/CG 14	Kenya	IRRI
191	NERICA 4	WAB 56-104*3/CG 14	Kenya	IRRI
192	NZAHARA	Unknown	Rwanda	IRRI
193	PIR-26>C0-2071-1-4-2-1	[IR 85483-68 RIL-1-1-1,IR 85488-76-B-B-1-1-1-1,ADRON 125,B11143D-MR-1-PN-3-MR-3-SI-2-3-PN-1,B11598C-TB-2-1-B-7,BP1976B-2-3-7-TB-1-1,CT 16658-5-2-2SR-2-3-6MP,HHZ 5-SAL 9-Y 3-Y 1,IR02A127,IRRI 154,IR04A428,IRRI 168,IR06A144,IR06N119,IR 68,IR BB 57 (IR 72919		IRRI
194	PR42071-14-2-2-2	PR 42071-14-2-2-2	Unknown	IRRI
195	PR44420-36-4-3	PR 44420-36-4-3	Unknown	IRRI
196	RANGI MBILI	Unknown	Tanzania	IRRI
197	RF101	Unknown	Unknown	IRRI
198	RUMBUKA 179	Unknown	Rwanda	IRRI
199	Rumonge	Unknown	Burundi	IRRI
200	SALT TOL SIN THWE LATT	IR 53936-60-3-2-3-1/POKKALI	IRRI Philippines	IRRI
201	SHINGO YA MWALI	Unknown	Tanzania	IRRI
202	SIFARA	Unknown	Tanzania	IRRI
203	SUKARI	Unknown	Tanzania	IRRI
204	SUPA 1052	Unknown	Unknown	IRRI
205	SUPA DE NYANZA –LAC	Unknown	Burundi	IRRI
206	SUPA KATRIN	Unknown	Tanzania	IRRI
207	SUPA SURUNGAI	Unknown	Tanzania	IRRI
208	TXD 306 IMPROVED	TXD306IMPROVED	Tanzania	IRRI
209	TXD 307	KIHOGO RED/PYOYANG 8//2*SUBARMATI	Tanzania	IRRI
210	TXD 85 IMPROVED	TXD85IMPROVED	Tanzania	IRRI
211	TXD 88 IMPROVED	TXD88IMPROVED	Tanzania	IRRI
212	VUNINZARA	IR 68544-29-2-1-3-1-2/IR 73887-1-8-2-1//IR 59682-132-1-1-2 (PSB RC 52)	IRRI Philippines	IRRI
213	WAHIWAHI	WAHIWAHI	Tanzania	IRRI
214	WITA 9	IR 2042-178-1/CT 19	Uganda	IRRI
215	YASIMIN AROMATIC	Unknown	Egypt	ISABU
	IRRI= International Rice Research Institute, ISABU = Burundi Institute of Agricultural Sciences

## Sheet: Table S2
TRIAL	DESIGNATION	YdB	Yd	STIY	PP	NFGP	PPA	DFl	LD4	BS	ISR	SM	DTY12.1	DTY2-2_1	DTY3.1	DTY1.1
DROUGHT	IR 108044-B-B-B-3-B-B	3.97	5.06407	0.817253	10.4304	117.055	1.04082	97.5153	1.0186	1.95362	1.39036	11.9753	+:+	+:+	-:-	+:+
DROUGHT	IR 108031-B-B-B-2-B-B	3.91	5.02646	0.82703	10.072	100.001	4.05952	104.748	1.19474	2.39494	1.47445	13.338	+:+	+:+	+:+	-:-
DROUGHT	MUSESEKARA	3.73	4.49542	0.841228	13.0253	78.8477	3.03139	109.792	0.929222	7.2534	0.699651	15.7918	+:+	-:-	-:-	-:-
DROUGHT	IR 92522-45-3-1-4	3.64	4.41553	0.653229	10.8682	104.586	3.98854	97.8165	1.24441	3.95096	4.54102	10.2811	+:+	+:+	+:+	-:-
DROUGHT	IR 97011-7-4-1-3-B	3.57	4.26633	0.731965	10.1949	86.1389	1.94057	115.468	0.457879	3.5102	0	13.7324	+:+	-:-	+:+	-:-
DROUGHT	YASIMIN AROMATIC	3.54	4.10632	0.730445	10.7851	115.503	3.90186	106.537	0.721646	4.52943	5.15795	16.586	+:+	+:+	+:+	-:-
DROUGHT	BRRI DHAN 55	3.53	4.07965	0.867975	12.9351	92.4535	2.90186	111.537	0.221646	5.02943	2.65795	10.6485	+:+	-:-	+:+	+:+
DROUGHT	IR 103421-B-B-5-3	3.51	3.93571	0.761277	11.1445	88.5461	3.96837	110.617	0.363285	1.56836	0.487971	8.46835	+:+	+:+	+:+	+:+
DROUGHT	IR 112671-126-1:4-B RGA-B RGA-1	3.48	4.14473	0.584153	11.4426	100.258	4.02135	106.5	1.51589	3.76467	2.1793	13.055	+:+	-:-	+:+	-:-
DROUGHT	BASMATI	3.45	3.90489	0.593785	12.694	85.2013	3.97488	108.68	0.655214	3.54869	0.316871	12.9434	+:+	-:-	+:+	+:+
DROUGHT	HUA 565	3.44	5.71762	1.08285	10.9101	128.303	4.0264	108.097	1.10284	1.30373	0.539244	16.1613	+:+	-:-	-:-	-:-
DROUGHT	IR 55423-01	3.43	4.06374	0.710891	8.91901	100.16	2.05123	112.034	0.629748	3.73143	0.225986	12.7132	+:+	+:+	-:-	+:+
DROUGHT	IR 107015-6-5-3-1	3.42	4.16306	0.710286	10.2964	85.4731	3.09233	101.931	0.966219	4.70865	3.11273	14.5932	+:+	-:-	+:+	-:-
DROUGHT	IR 127156-2-27	3.42	4.10686	1.07509	12.6263	83.358	3.02762	102.349	0.458936	4.06807	2.3944	13.2892	+:+	+:+	+:+	-:-
DROUGHT	IR 86384-55-2-1-B	3.39	3.96767	0.662984	12.8931	83.1625	6.00728	104.071	1.43057	1.08309	1.18608	6.38636	-:-	+:+	-:-	-:-
DROUGHT	IR10N237	3.36	3.97144	0.677743	11.2846	102.288	2.99809	110.955	0.728659	0.679492	2.39164	14.7698	+:+	+:+	+:+	-:-
DROUGHT	IR 97011-1-1-2-3-B	3.36	3.9548	0.785521	7.61303	85.9139	3.05567	88.1912	0.931046	3.52283	0.101765	14.5424	+:+	-:-	+:+	-:-
DROUGHT	IR 101793-1-1-1-3-5-4	3.36	3.42665	0.606577	12.4422	79.9576	5.92161	112.457	0.93201	6.46109	3.06176	14.701	+:+	+:+	+:+	-:-
DROUGHT	Ciherang-Sub1	3.34	3.97915	0.684731	11.3351	70.8005	3.10275	109.951	1.57737	1.48647	2.44836	11.1311	+:+	-:-	+:+	-:-
DROUGHT	IR 112675-28-2:1-B RGA-B RGA-1	3.32	3.97247	0.663279	10.0446	82.2386	3.13343	98.9771	0.94687	2.04354	0.92277	13.2369	+:+	-:-	+:+	-:-
DROUGHT	IR16F1172	3.31	4.35789	1.10148	12.0787	85.5002	3.9302	101.24	0.897553	6.18273	0.507255	12.2063	+:+	-:-	+:+	-:-
DROUGHT	IR 86781-3-3-1-1	3.3	3.74	0.747801	10.5473	94.4237	3.96563	95.2262	1.16766	0.852003	2.90033	14.8181	+:+	+:+	-:-	-:-
DROUGHT	IR 97011-6-1-2-1-B	3.24	4.20845	0.591501	8.98376	104.364	3.09951	93.518	0.53837	4.41924	6.45494	14.7933	+:+	-:-	+:+	-:-
DROUGHT	KDML	3.22	4.27125	0.649794	12.7777	100.866	3.08113	106.286	0.134555	2.61205	0.866054	18.8205	+:+	-:-	+:+	-:-
DROUGHT	IR 106172:496-2007-20-11-3	3.22	3.75043	0.677557	11.4537	104.075	6.98294	93.5732	1.53733	8.2981	6.34041	13.3094	+:+	+:+	+:+	+:+
DROUGHT	IR11N202	3.21	3.6953	0.612159	12.256	78.6603	3.00801	115.832	1.74711	4.6399	0.252075	9.35759	+:+	+:+	+:+	-:-
DROUGHT	IR 127136-11-40	3.2	3.59153	0.697638	11.0709	84.0376	4.01406	90.9253	1.49606	5.15982	3.07366	9.25517	-:-	-:-	+:+	-:-
DROUGHT	IR 106172:496-2006-12-21-2	3.19	3.63492	1.11355	10.4587	119.745	5.03352	91.4407	0.998765	5.34877	0.284714	12.5379	+:+	+:+	+:+	-:-
DROUGHT	IR13N134	3.18	3.58852	0.527565	10.0123	82.8593	3.98621	105.354	1.31638	5.48669	3.35001	15.1176	+:+	+:+	+:+	-:-
DROUGHT	IR 97011-1-1-2-1-B	3.18	3.34058	0.551744	8.86092	93.1745	3.91236	94.503	0.444455	3.7644	0	9.45704	+:+	-:-	+:+	-:-
DROUGHT	VUNINZARA	3.17	4.62928	0.705783	12.0498	76.8139	5.9605	98.2976	2.0652	7.82951	2.62579	12.4306	+:+	-:-	+:+	-:-
DROUGHT	IR 82077-B-B-71-1	3.16	3.57163	0.675592	9.56331	107.764	4.01715	97.1424	1.11528	5.60704	1.1227	14.311	+:+	+:+	+:+	-:-
DROUGHT	SALT TOL SIN THWE LATT	3.14	3.63393	0.652152	12.1281	80.735	3.01576	105.257	1.30881	0.611814	1.97869	12.8271	+:+	-:-	+:+	-:-
DROUGHT	MET108	3.14	3.50296	0.650709	8.4312	143.536	3.03176	91.519	1.12704	3.54249	0	11.5804	-:-	+:+	-:-	-:-
DROUGHT	IR 107015-80-2-B-1	3.13	3.4542	0.477335	10.4661	97.4934	2.9903	101.746	2.44857	5.41851	2.88961	10.2356	+:+	+:+	+:+	-:-
DROUGHT	IR05N221	3.13	3.32453	0.759642	11.494	91.4292	3.91511	113.957	1.09764	4.81689	3.89958	14.5284	+:+	+:+	+:+	-:-
DROUGHT	IR 74371-70-1-1	3.12	3.41139	0.661413	10.2153	92.6211	4.9954	87.47	0.0182902	6.89028	6.14446	17.3966	+:+	+:+	-:-	-:-
DROUGHT	KOMBOKA	3.1	3.3291	0.59539	10.9095	85.6621	1.94616	107.211	1.66495	0.663058	0	10.7354	+:+	+:+	+:+	-:-
DROUGHT	PR42071-14-2-2-2	3.09	3.53122	0.606067	12.6715	100.185	3.9678	101.372	1.08503	2.93436	0.731432	10.3679	+:+	-:-	+:+	+:+
DROUGHT	IR 106172:496-2007-19-8-2	3.08	3.40181	0.616504	12.5386	94.5529	4.00334	92.95	0.957111	6.29864	2.99229	15.6135	+:+	-:-	+:+	-:-
DROUGHT	IR13A153	3.07	3.24259	0.804083	11.6723	84.6292	5.98025	119.717	-0.724439	1.26117	0.529597	11.8456	+:+	-:-	+:+	-:-
DROUGHT	IR16L1499	3.06	3.33749	0.60879	10.2384	84.1259	3.89261	102.583	0.734092	2.33274	0.241404	13.0483	+:+	+:+	-:-	+:+
DROUGHT	IR 117795-10-1-3-1	3.05	3.47993	0.621863	10.2329	78.8719	7.98084	99.5759	2.09357	6.31449	2.33411	10.6959	+:+	+:+	+:+	+:+
DROUGHT	IR11N121	3.05	3.45972	0.598579	11.71	108.374	3.04648	109.575	1.22914	5.61923	2.80732	11.4196	+:+	+:+	-:-	-:-
DROUGHT	IR 79913-B-176-B-4	3.05	3.4116	0.634041	9.85632	103.605	5.00846	95.682	2.28898	7.00696	4.37305	12.4709	+:+	+:+	+:+	-:-
DROUGHT	IR14L345	3.04	3.52244	0.608176	12.0079	81.1105	4.10538	105.135	1.47476	0.588789	3.2154	9.62115	+:+	-:-	+:+	+:+
DROUGHT	IR 112661-150-1:1-B RGA-B RGA-1	3.03	3.41806	0.654452	9.16001	96.1743	3.04648	91.5752	0.729139	2.61923	0.307323	16.2821	+:+	-:-	+:+	-:-
DROUGHT	PR44420-36-4-3	3.03	3.40104	0.742523	9.46967	79.05	4.00889	101.918	1.06568	1.76924	1.54147	8.56164	+:+	+:+	+:+	+:+
DROUGHT	IR 97011-7-2-1-2-B	3.02	3.55463	0.66679	6.13923	90.9737	3.11306	92.2268	1.66936	6.57271	0	16.4036	+:+	+:+	+:+	-:-
DROUGHT	IR 64	3.02	3.44615	0.564995	10.722	67.5344	8.05952	92.2481	2.69474	4.39494	1.97445	8.98175	+:+	-:-	+:+	-:-
DROUGHT	IR 103387-B-B-3-3	3.02	3.35757	0.727832	8.19046	104.082	3.98176	97.9621	1.17891	3.87423	0.653443	12.256	+:+	+:+	+:+	-:-
DROUGHT	IR 100692-AJY 5-1-AJY 1	3.02	3.32507	0.555018	11.4926	67.3027	3.02135	94.9999	0.51589	1.26467	2.1793	11.7738	+:+	+:+	+:+	-:-
DROUGHT	IR 97012-5-4-3-2-B	3.01	3.69661	0.652521	13.9101	67.5619	3.97821	107.971	0.807633	4.21217	6.06706	11.8795	+:+	+:+	+:+	+:+
DROUGHT	IR 108289-B-AJY 1-2-B-1	3.01	3.16764	0.572148	11.6697	72.0055	2.95473	106.109	1.02391	5.05231	3.99696	8.92775	+:+	-:-	+:+	-:-
DROUGHT	KAZOSI	3	3.71028	0.532552	9.97773	94.388	3.08113	88.2861	1.13456	0.612047	0.866054	9.17047	+:+	+:+	+:+	-:-
DROUGHT	IR 117795-10-1-2-1	3	3.45329	0.553905	14.5579	68.4605	4.10538	112.135	1.47476	6.58879	1.7154	12.1711	+:+	-:-	-:-	-:-
DROUGHT	IR13N131	3	3.37774	0.578051	9.33745	103.537	3.97257	113.346	1.477	0.470629	0.859001	7.55199	+:+	+:+	+:+	-:-
DROUGHT	IR15D1058	3	3.33207	0.769914	10.6304	81.3324	3.04082	102.515	1.5186	2.45362	2.39036	10.9003	+:+	-:-	-:-	-:-
DROUGHT	RANGI MBILI	3	3.30255	0.674156	8.54692	85.0236	4.07316	106.756	1.53411	1.411	0	13.7286	+:+	-:-	+:+	-:-
DROUGHT	IR 100638-12-AJY 3-CMU 2	2.99	3.33478	0.766899	9.9263	83.8413	3.02762	113.349	1.45894	0.0680737	0.894399	6.40167	+:+	-:-	+:+	-:-
DROUGHT	IR 106172:502-2029-21-20-1	2.99	3.07667	0.562223	10.294	91.3847	4.91511	101.457	2.59764	1.31689	2.89958	8.46593	+:+	-:-	+:+	-:-
DROUGHT	IR 106172:496-2007-23-3-5	2.98	3.64091	1.131	10.5101	129.543	7.10187	91.7403	0.255208	8.26699	8.82887	18.1477	+:+	+:+	+:+	-:-
DROUGHT	NAWA TULE NA BWANA	2.97	3.31958	0.481605	7.88745	98.0368	2.97257	103.846	0.477004	0.470629	2.359	6.82074	+:+	-:-	+:+	-:-
DROUGHT	IR09A228	2.97	3.3056	0.644928	11.1537	92.7755	2.98294	101.573	0.537331	3.2981	3.34041	11.4719	+:+	-:-	+:+	-:-
DROUGHT	IR15L1222	2.97	3.19545	0.62748	9.93862	75.8029	3.00334	92.45	0.957111	3.29864	2.49229	15.276	+:+	+:+	-:-	-:-
DROUGHT	FRX 92-14	2.97	3.16778	0.49476	12.7309	76.3828	3.02165	112.34	1.08649	2.15596	0.243087	6.92319	+:+	+:+	+:+	-:-
DROUGHT	IR13N143	2.95	3.58978	0.550646	15.5327	68.0939	2.99796	110.311	2.40654	6.64384	0.47087	9.88957	+:+	-:-	-:-	-:-
DROUGHT	IR 97012-B-2-1-3-B	2.95	3.24784	0.573939	7.66666	103.675	3.02617	85.7758	2.91997	5.88963	2.31432	12.5337	+:+	-:-	+:+	-:-
DROUGHT	IR14L156	2.95	3.19986	0.854706	9.50347	79.148	4.02499	95.1647	0.561549	3.46576	0.627354	12.5803	+:+	+:+	-:-	-:-
DROUGHT	TXD 85 IMPROVED	2.95	3.11067	0.56821	10.8653	71.8211	2.9954	110.97	1.51829	1.39028	4.14446	13.7904	+:+	-:-	+:+	-:-
DROUGHT	IR16L1421	2.93	3.12097	0.623006	10.3386	97.4807	4.00334	106.95	0.957111	1.79864	3.99229	9.98854	-:-	+:+	+:+	-:-
DROUGHT	IR 108267-28-1:4-B RGA-B RGA-1	2.93	2.97399	0.71485	9.42849	75.3395	4.94864	90.3107	1.58701	5.28301	2.21824	7.2668	+:+	+:+	+:+	-:-
DROUGHT	IR 97013-21-5-B-B-B	2.92	3.15579	0.535336	9.81303	107.936	4.05567	97.6912	2.43105	5.52283	0.101765	6.86742	+:+	+:+	+:+	-:-
DROUGHT	IR 64-SUB1	2.91	3.06009	0.537294	11.146	69.7267	3.9903	114.246	1.44857	1.41851	0.889612	10.1231	+:+	-:-	+:+	-:-
DROUGHT	IR 108043-B-B-B-6-B-B	2.9	3.07552	0.52943	11.0812	78.3412	5.03176	113.019	2.12704	2.04249	1.01493	16.3054	+:+	-:-	+:+	-:-
DROUGHT	IR 97013-19-1-3-1-B	2.89	3.10263	1.02448	8.3426	91.0082	3.02135	84.4999	1.01589	2.76467	0.6793	11.355	+:+	-:-	+:+	-:-
DROUGHT	IR 117794-32-1-2-2	2.88	3.10369	0.576909	10.1998	97.6139	3.9605	94.2976	0.565198	5.82951	2.12579	16.4118	+:+	+:+	+:+	-:-
DROUGHT	IR09L226	2.87	3.21324	0.569471	10.9079	80.4605	4.10538	95.1351	0.974759	3.58879	0.715403	12.3961	+:+	+:+	-:-	-:-
DROUGHT	A69-1	2.86	3.09604	0.546648	9.91967	84.3945	5.00889	104.918	0.565678	5.26924	3.04147	17.6616	+:+	+:+	+:+	+:+
DROUGHT	IR15T1330	2.85	3.3849	0.611442	9.64693	85.7939	3.05952	102.09	0.570017	4.39494	1.47445	17.03	+:+	-:-	+:+	-:-
DROUGHT	AFAA MWANZA1/159	2.85	3.14016	0.50106	12.6946	62.1386	7.13343	118.977	1.44687	1.54354	0	8.4494	+:+	-:-	+:+	+:+
DROUGHT	IR15L1419	2.85	3.05788	0.717248	12.3601	99.5619	4.97821	91.3914	0.696181	6.71217	5.06706	13.1746	+:+	+:+	-:-	-:-
DROUGHT	IR 97011-7-7-2-2-B	2.84	3.43329	0.570655	7.61233	75.9204	3.98621	88.354	0.316383	5.48669	3.35001	11.3738	+:+	+:+	+:+	-:-
DROUGHT	NZAHARA	2.84	3.03957	0.497245	11.1601	83.0119	2.97821	104.891	0.696181	5.71217	5.06706	14.8746	+:+	-:-	-:-	+:+
DROUGHT	IR13A515	2.84	3.01541	0.458235	9.01901	94.9986	3.05123	108.034	2.12975	3.73143	0	15.2819	+:+	-:-	-:-	-:-
DROUGHT	IR15L1564	2.84	2.92687	0.401408	11.4809	71.7273	4.02165	99.3398	2.08649	3.15596	2.24309	10.2669	+:+	-:-	+:+	-:-
DROUGHT	IR12A173	2.83	2.81088	0.434424	9.49403	105.451	5.97488	91.1805	1.15521	6.54869	3.31687	13.1434	+:+	-:-	+:+	-:-
DROUGHT	IR16L1478	2.82	3.06646	0.572218	10.6619	82.1866	3.00538	98.5295	0.248488	1.78434	5.49728	16.601	-:-	+:+	+:+	-:-
DROUGHT	IR 97012-4-1-2-3-B	2.82	3.00824	0.642726	7.656	86.9436	5.00801	88.8319	1.24711	2.6399	5.75207	11.9888	+:+	-:-	+:+	-:-
DROUGHT	IR 99054-B-B-1	2.82	2.95978	0.555658	9.20347	83.398	6.02499	91.1647	1.56155	4.46576	3.62735	10.6991	+:+	+:+	-:-	-:-
DROUGHT	TXD 306 IMPROVED	2.81	2.96181	0.532849	8.94692	75.5236	3.07316	111.256	1.03411	5.411	1.46546	14.2911	+:+	-:-	+:+	-:-
DROUGHT	IR 117795-49-3-3-1	2.81	2.90435	0.510086	8.47198	95.0572	6.94862	97.6967	2.65292	7.1367	3.08416	12.1471	+:+	+:+	+:+	+:+
DROUGHT	IR 112655-9-1:2-B RGA-B RGA-1	2.8	2.93307	0.599477	9.65347	83.698	4.02499	97.1647	0.561549	5.96576	2.12735	11.7303	+:+	+:+	+:+	+:+
DROUGHT	IR11A306	2.77	2.9094	0.422561	12.6498	90.3639	4.9605	113.798	2.0652	4.32951	1.12579	9.31808	+:+	-:-	-:-	+:+
DROUGHT	IR 99047-B-B-B-B-47	2.77	2.8043	0.557029	9.15278	99.5213	3.95748	86.563	1.17709	2.1048	3.75133	15.4554	-:-	+:+	-:-	+:+
DROUGHT	IR 117787-5-1-2-1	2.76	2.98916	0.414076	9.77329	91.3962	5.01843	100.733	0.757028	3.16448	3.59996	15.3914	+:+	-:-	+:+	-:-
DROUGHT	IR 82589-B-B-84-3	2.76	2.95282	0.658852	9.06185	90.6922	3.00538	85.5295	0.248488	2.78434	1.99728	16.0947	+:+	+:+	-:-	+:+
DROUGHT	IR 103802-B-B-2-3	2.76	2.84858	0.573759	9.99313	88.6667	5.00728	103.571	2.43057	0.58309	2.68608	7.02386	+:+	+:+	+:+	-:-
DROUGHT	IR15L1008	2.75	2.85645	0.5356	8.66303	98.4861	3.05567	91.1912	1.43105	6.52283	4.60176	7.52992	+:+	+:+	-:-	+:+
DROUGHT	IR14F713	2.74	2.93863	0.632449	9.88295	92.483	5.98084	95.5759	3.09357	7.31449	1.83411	9.43339	+:+	+:+	+:+	-:-
DROUGHT	GWIZUMWIMBU	2.74	2.84958	0.479065	11.4786	64.3128	3.08191	113.561	1.49925	3.7885	1.2004	12.994	+:+	-:-	+:+	+:+
DROUGHT	IR 13N 154	2.72	3.19235	0.580205	12.7964	71.2231	4.09233	118.431	1.46622	1.20865	1.61273	7.40571	+:+	-:-	+:+	-:-
DROUGHT	IR 106172:502-2029-21-20-2	2.72	2.74226	0.70792	12.8449	81.4889	4.94057	100.968	4.45788	3.0102	1.48866	11.5824	+:+	-:-	+:+	-:-
DROUGHT	IR 97012-B-2-1-1-B	2.71	2.8532	0.789332	9.47151	74.347	2.9678	92.3722	1.58503	4.43436	1.73143	9.58045	+:+	-:-	+:+	-:-
DROUGHT	IR15T1133	2.71	2.79703	0.355363	9.24977	74.0639	4.9605	102.298	3.0652	5.82951	3.62579	9.06183	+:+	-:-	+:+	-:-
DROUGHT	IR 102858:68-4-2032-16-14-1	2.71	2.77705	0.625394	10.7417	81.2887	7.94982	96.9218	2.44543	8.20689	5.4052	9.57638	+:+	+:+	+:+	-:-
DROUGHT	IR 108175-B-22-AJY 3-B-1	2.71	2.64218	0.49387	12.1595	82.2496	3.94616	112.711	1.66495	1.16306	0.689271	10.8229	+:+	-:-	+:+	-:-
DROUGHT	IR 103414-B-B-6-1	2.71	2.50349	0.448406	10.2109	75.3551	4.91236	109.003	1.94446	1.2644	4.14521	13.6445	-:-	+:+	+:+	-:-
DROUGHT	FAYA DUME 5	2.7	2.89534	0.574756	9.24645	84.5731	3.09233	114.931	1.46622	1.70865	0.11273	8.06821	-:-	-:-	+:+	-:-
DROUGHT	CIHERANG	2.67	2.69876	0.66455	9.29313	91.9	3.00728	97.5709	1.43057	5.58309	3.18608	6.36136	+:+	+:+	+:+	+:+
DROUGHT	IR 04A115	2.66	2.75226	0.583152	10.9262	81.513	4.05685	108.302	1.28947	2.4467	3.78873	9.50826	+:+	-:-	+:+	-:-
DROUGHT	IR05N341	2.65	4.69944	0.801813	11.5101	89.8889	3.94057	115.968	1.95788	6.0102	0.48866	10.9386	+:+	+:+	+:+	-:-
DROUGHT	IR16F1014	2.65	1.66591	0.35965	8.48949	68.1349	3.0288	91.4603	1.31735	1.99195	1.08136	13.7613	+:+	+:+	+:+	+:+
DROUGHT	RUMBUKA 179	2.64	2.69759	0.735982	5.71666	76.1249	3.02617	97.2758	0.919968	3.88963	0.314317	14.7774	+:+	+:+	+:+	+:+
DROUGHT	IR 97012-4-3-1-1-B	2.64	2.6576	0.49087	10.0587	78.6895	5.03352	89.4407	2.49877	7.34877	4.78471	12.6629	+:+	+:+	+:+	-:-
DROUGHT	MUGWIZA	2.64	2.60706	0.374581	10.172	73.285	3.94862	104.697	1.15292	4.6367	4.08416	15.7471	+:+	+:+	+:+	-:-
DROUGHT	IR 97011-7-4-3-2-B	2.63	3.13015	0.496678	7.47857	113.564	5.08191	93.061	1.49925	3.7885	3.2004	11.194	+:+	+:+	+:+	-:-
DROUGHT	PIR-26>C0-2071-1-4-2-1	2.62	2.50012	0.525165	9.96579	75.5208	5.00071	98.2655	1.05972	2.69633	1.22524	14.9672	+:+	+:+	+:+	-:-
DROUGHT	IR 95781-15-1-1-4	2.62	2.49288	0.406005	10.0431	78.7587	6.00218	89.8244	2.08378	5.96702	3.03203	11.4342	+:+	+:+	+:+	-:-
DROUGHT	IR 97011-7-7-2-1-B	2.62	2.28401	0.485566	9.44215	71.9205	3.04545	105.811	0.22836	2.7754	6.14197	12.0317	+:+	-:-	+:+	-:-
DROUGHT	BASMATI 370	2.61	2.63591	0.565714	10.7101	61.4619	4.97821	88.3914	1.19618	4.21217	0.067061	20.9183	-:-	+:+	+:+	+:+
DROUGHT	IR14L545	2.61	2.51838	0.577009	9.92534	88.4088	4.03139	100.792	2.42922	2.7534	2.19965	6.85429	-:-	+:+	-:-	-:-
DROUGHT	IR 117795-41-3-1-2	2.6	2.32441	0.694077	9.09453	91.4086	3.96837	89.6165	2.36329	6.06836	2.98797	13.3309	+:+	+:+	+:+	-:-
DROUGHT	GAMTI	2.58	2.37113	0.561468	6.27233	93.7625	4.98025	100.717	2.77556	3.76117	1.0296	13.0893	+:+	-:-	+:+	-:-
DROUGHT	IR 74371-54-1-1	2.58	2.29071	0.49778	8.99453	65.3836	4.96837	93.6165	0.363285	1.56836	0.987971	9.4246	-:-	+:+	-:-	+:+
DROUGHT	IR16F1045	2.57	3.88472	0.550663	10.5417	88.2664	2.94982	110.422	2.44543	1.70689	0.905203	9.91388	+:+	+:+	+:+	-:-
DROUGHT	IR 106172:496-2021-11-5-1	2.57	2.50946	0.527486	10.3682	69.5076	5.98854	88.3165	2.24441	4.45096	0.041017	13.6373	+:+	+:+	+:+	-:-
DROUGHT	IR 83388-B-B-108-3	2.57	2.35084	0.424827	13.916	51.8717	5.99796	120.311	1.40654	5.64384	0.47087	8.26457	+:+	+:+	+:+	-:-
DROUGHT	IR 97011-7-4-1-2-B	2.56	2.58504	0.713697	6.67773	77.8658	3.08113	91.2861	3.13456	1.61205	4.86605	4.12047	+:+	-:-	+:+	-:-
DROUGHT	IR 107015-15-9-B-1	2.56	2.21363	0.387452	10.5408	74.0567	5.92436	95.4116	1.58519	2.51358	1.81613	10.8912	+:+	+:+	+:+	-:-
DROUGHT	TXD 88 IMPROVED	2.55	2.22703	0.442534	10.5555	62.1977	3.983	118.172	1.42874	1.81366	1.78397	8.43573	+:+	-:-	+:+	-:-
DROUGHT	IR 106172:490-2017-4-1-1	2.52	2.49989	0.456599	8.9312	86.4801	4.03176	91.519	2.12704	6.04249	3.01493	11.6304	+:+	-:-	+:+	-:-
DROUGHT	IR 106172:496-2006-12-21-1	2.52	2.30406	0.520843	7.79168	104.422	5.94982	89.4218	2.44543	6.20689	2.4052	11.6264	+:+	+:+	+:+	-:-
DROUGHT	IR 108135-B-1-AJY 1-B-1	2.52	2.16556	0.515886	11.4609	83.3442	5.91236	96.503	0.444455	4.2644	4.14521	15.0508	+:+	-:-	+:+	-:-
DROUGHT	IR 100842-B-B RGA-B RGA-B RGA-9	2.51	2.06557	0.312289	10.0077	89.9076	4.92161	106.957	1.93201	4.46109	4.06176	12.2198	+:+	-:-	+:+	-:-
DROUGHT	SUPA KATRIN	2.5	2.3082	0.399171	8.82534	123.987	6.03139	107.792	2.42922	2.2534	3.19965	10.7355	+:+	-:-	+:+	-:-
DROUGHT	IR 97012-4-1-1-1-B	2.5	2.30311	0.524678	7.78376	71.5894	5.09951	86.518	0.53837	2.41924	0.454938	18.016	+:+	-:-	+:+	-:-
DROUGHT	IR 102858:68-4-2032-16-14-2	2.49	2.24679	0.590579	8.77548	79.7277	5.93945	87.1947	0.885107	6.87941	6.4238	16.219	+:+	-:-	+:+	-:-
DROUGHT	IR 12A 164	2.48	2.84408	0.411496	13.9123	75.4658	4.98621	108.354	1.81638	3.98669	0.850013	7.78009	+:+	-:-	+:+	-:-
DROUGHT	IR 118170-B-18-1-1-3	2.47	2.34957	0.481442	12.4087	69.5117	6.03352	102.941	1.49877	6.84877	3.78471	9.99418	+:+	+:+	+:+	-:-
DROUGHT	IR12A282	2.47	2.31203	0.471375	8.77853	96.5258	4.99658	112.081	1.87671	0.814157	0.831418	13.3687	+:+	-:-	+:+	-:-
DROUGHT	SHINGO YA MWALI	2.46	2.32456	0.360726	5.8426	100.808	5.02135	94.4999	2.01589	3.76467	0	14.8175	+:+	-:-	+:+	-:-
DROUGHT	IR97012-4-TZA-1-2-1-1	2.44	2.25235	0.772727	6.72871	92.8502	4.9302	85.7405	0.397553	2.68273	6.50725	13.1313	+:+	-:-	+:+	-:-
DROUGHT	IR 117824-B-50-1-2-5	2.43	2.3606	0.52409	10.425	78.5368	4.97257	105.846	0.477004	0.970629	1.359	10.5457	+:+	+:+	-:-	-:-
DROUGHT	IR05N359	2.43	2.24636	0.404965	10.1469	76.3593	3.98621	104.854	0.816383	3.98669	0.850013	10.2363	-:-	+:+	-:-	-:-
DROUGHT	IR13A107	2.43	2.21022	0.313652	9.85278	77.0158	4.95748	103.063	1.67709	6.1048	2.75133	9.75539	-:-	-:-	+:+	-:-
DROUGHT	IR14L440	2.43	1.98597	0.409558	10.6908	52.8289	4.92436	93.9116	1.58519	6.51358	2.31613	10.0974	+:+	+:+	-:-	-:-
DROUGHT	IR15A1410	2.42	2.36854	0.456622	11.5329	76.6552	5.98084	119.576	1.09357	4.81449	2.83411	13.1646	+:+	-:-	+:+	+:+
DROUGHT	IR 108028-B-B-B-1-B-B	2.42	2.07221	0.39867	11.794	77.0513	4.97488	119.68	2.15521	5.54869	1.31687	13.9684	+:+	+:+	+:+	-:-
DROUGHT	IR 127167-2-99	2.4	2.23116	0.586601	9.80867	75.4117	7.03352	88.9407	0.498765	5.84877	4.78471	11.9379	-:-	-:-	+:+	-:-
DROUGHT	IR 2793-80-1	2.4	1.85716	0.391614	13.6077	49.541	6.92161	115.957	0	3.46109	1.06176	11.126	+:+	+:+	-:-	-:-
DROUGHT	IR 101840-1-1-11-2-1	2.39	2.15593	0.367356	12.5287	70.8502	4.9302	117.24	1.39755	1.18273	1.50725	10.7375	+:+	-:-	+:+	-:-
DROUGHT	IR 108028-B-B-B-4-B-B	2.39	2.06691	0.510153	11.4697	86.7825	4.95473	121.109	1.02391	1.55231	-0.00304131	9.5215	+:+	-:-	+:+	-:-
DROUGHT	IR 103419-B-B-1-3	2.37	2.29379	0.533247	8.63871	103.974	4.05952	94.7481	2.69474	1.89494	1.97445	7.51925	-:-	+:+	-:-	+:+
DROUGHT	IR08A176	2.36	2.02811	0.399688	9.65946	76.4385	3.94616	96.2108	1.16495	2.66306	1.68927	14.4354	+:+	-:-	+:+	-:-
DROUGHT	INTSINZI	2.35	1.93602	0.371356	7.62849	65.834	6.94864	86.8107	1.08701	7.28301	4.21824	12.6293	-:-	+:+	-:-	-:-
DROUGHT	GIZA 178	2.34	2.12041	0.342529	11.1535	68.998	5.02499	101.165	1.06155	4.46576	0.627354	8.31158	+:+	+:+	-:-	-:-
DROUGHT	IR 97012-27-3-1-1-B	2.33	2.13921	0.451813	6.50632	97.2269	5.00846	109.682	0.788985	3.00696	1.37305	16.5209	+:+	-:-	+:+	-:-
DROUGHT	IR 103782-B-B-1-1	2.33	2.08622	0.576123	8.09076	90.4737	7.06245	92.5456	1.49654	2.09956	3.98934	11.8362	+:+	+:+	+:+	-:-
DROUGHT	LUNYUKI	2.32	2.19386	1.00312	6.53949	65.0516	3.0288	87.4603	0.817355	6.49195	1.08136	18.9425	+:+	+:+	+:+	+:+
DROUGHT	BR11 sub 1(IR85260-148)	2.31	1.75858	0.267396	10.6392	86.4646	5.11306	95.2268	3.66936	4.57271	3.23009	10.5871	+:+	-:-	+:+	-:-
DROUGHT	TXD 307	2.3	1.75571	0.35089	13.4908	38.6623	5.92436	119.912	1.58519	7.01358	2.31613	8.59742	-:-	-:-	+:+	-:-
DROUGHT	IR 97011-7-7-3-1-B	2.29	2.15969	0.685141	7.17329	58.3587	5.01843	94.7332	2.25703	4.66448	5.59996	9.84139	+:+	-:-	+:+	-:-
DROUGHT	IR11A293	2.29	1.96032	0.406698	9.39717	70.0324	4.95748	116.563	2.67709	4.6048	1.25133	7.39289	+:+	-:-	+:+	-:-
DROUGHT	SIFARA	2.28	1.89236	0.349293	7.55545	104.523	5.983	104.172	2.42874	2.81366	3.78397	12.4232	+:+	-:-	+:+	-:-
DROUGHT	IR 103404-B-B-1-3	2.27	2.02432	0.313018	9.44046	81.6611	4.98176	113.462	1.67891	0.874227	0.153443	7.84977	+:+	-:-	+:+	-:-
DROUGHT	IR06A150	2.27	1.90451	0.463813	8.39726	79.5182	5.96563	107.226	1.66766	1.852	0	9.01813	+:+	+:+	-:-	+:+
DROUGHT	IR06N188	2.27	1.86581	0.410035	11.2931	74.8587	5.00218	95.8244	1.08378	1.96702	4.53203	8.65293	+:+	-:-	+:+	-:-
DROUGHT	IR14L362	2.27	1.83138	0.395708	10.0422	133.82	6.02864	103.838	2.77604	3.70091	1.44528	10.9017	+:+	-:-	+:+	+:+
DROUGHT	IR 117796-10-1-1-1	2.26	1.9771	0.36638	9.73012	87.8597	5.05123	90.0345	2.12975	6.73143	2.72599	12.8694	+:+	+:+	+:+	-:-
DROUGHT	Rumonge	2.25	2.0024	0.427517	5.76486	84.6706	7.01458	103.145	1.9504	3.68794	0.291725	9.62373	+:+	-:-	+:+	-:-
DROUGHT	IR16F1079	2.25	1.99589	0.415423	11.156	67.6992	8.00801	103.832	1.74711	6.6399	3.75207	11.5076	+:+	-:-	+:+	-:-
DROUGHT	IR 106172:496-2007-19-8-3	2.25	1.90969	0.309079	11.022	66.7072	6.94862	94.1967	1.65292	8.6367	2.08416	12.0283	+:+	+:+	+:+	-:-
DROUGHT	SUPA SURUNGAI	2.2	1.90367	0.208726	6.50404	94.9956	6.0344	104.204	2.02443	3.64481	3.28197	11.683	+:+	-:-	+:+	-:-
DROUGHT	IR 74371-46-1-1	2.19	1.67224	0.35986	11.2327	73.4605	3.99796	109.811	0.406544	2.64384	1.47087	8.82082	+:+	+:+	+:+	-:-
DROUGHT	FACAGRO 906	2.16	1.77033	0.50181	9.24076	73.3737	5.06245	97.0456	1.49654	7.59956	5.98934	11.6362	+:+	+:+	+:+	+:+
DROUGHT	IR 103406-B-B-3-2	2.16	1.75909	0.275713	9.77853	71.0924	3.99658	105.581	2.87671	2.31416	0.331418	14.9937	+:+	+:+	+:+	-:-
DROUGHT	MBAWAMBILI	2.16	1.7562	0.361015	5.72853	96.2091	4.99658	102.081	1.87671	3.81416	0.831418	10.675	+:+	-:-	+:+	-:-
DROUGHT	IR 81412-B-B-82-1	2.14	1.78266	0.31966	8.55404	77.4456	6.0344	94.7035	2.52443	7.64481	3.78197	10.4517	-:-	+:+	+:+	-:-
DROUGHT	RF101	2.13	1.78956	0.400031	8.29012	86.5882	4.99809	83.4549	0.728659	2.17949	1.89164	14.6948	-:-	+:+	-:-	+:+
DROUGHT	BASMATI 217	2.1	2.03663	0.540936	11.068	71.8401	4.56057	89.1959	1.39179	3.1003	0.597046	12.4304	-:-	+:+	+:+	+:+
DROUGHT	IR 97013-19-1-4-1-B	2.1	1.80495	0.414893	7.67329	73.6517	3.01843	85.7332	2.25703	0.664476	1.09996	6.71639	+:+	-:-	+:+	-:-
DROUGHT	IR 86385-84-1-1-B	2.09	1.41461	0.316369	11.8945	47.9528	6.96837	109.117	3.36329	3.56836	0.987971	9.00585	+:+	-:-	+:+	-:-
DROUGHT	IR 97013-8-1-3-2-B	2.08	0.900498	0.571212	7.94215	65.07	5.04545	99.8111	0.22836	2.7754	0.14197	10.113	+:+	-:-	+:+	-:-
DROUGHT	MPEMBUKE	2.07	1.68572	0.554088	5.71967	117.111	4.00889	93.9179	1.06568	2.76924	0.0414718	11.5491	+:+	+:+	+:+	+:+
DROUGHT	KIVULI	2.06	1.73832	0.315337	7.4182	84.7362	6.98854	105.316	3.74441	3.45096	1.04102	9.54983	+:+	-:-	+:+	-:-
DROUGHT	SUKARI	2.06	1.62026	0.341226	6.96331	100.164	7.01715	90.1424	2.61528	4.10704	2.1227	10.286	+:+	-:-	+:+	-:-
DROUGHT	IR 13240-108-2-2-3	2.06	1.51891	0.433623	9.01579	85.9708	7.00071	87.2655	1.55972	5.19633	5.72524	11.511	+:+	+:+	+:+	-:-
DROUGHT	CYICARO	2.04	1.50332	0.348267	6.54726	104.74	4.96563	99.2262	1.66766	2.852	3.90033	11.5431	+:+	+:+	+:+	+:+
DROUGHT	BARAMATA	2.03	1.38167	0.257487	8.24403	74.1235	7.97488	106.18	1.65521	2.04869	2.81687	7.64962	+:+	-:-	+:+	-:-
DROUGHT	IR 97013-19-1-3-2-B	2.03	1.3668	0.345041	8.42849	77.8673	3.94864	95.3107	0.0870149	3.28301	2.21824	14.4168	+:+	+:+	+:+	-:-
DROUGHT	FACAGRO 904-4	2.02	1.68102	0.388767	9.19645	62.7731	3.09233	91.9314	3.46622	5.20865	1.61273	12.6807	+:+	-:-	+:+	+:+
DROUGHT	IRGEO	2	1.40136	0.358532	11.0025	64.5338	8.983	114.672	0.928741	2.31366	6.78397	12.0545	-:-	-:-	+:+	-:-
DROUGHT	SUPA 1052	1.99	1.57425	0.513349	10.8037	76.2977	4.98294	86.5732	2.53733	4.2981	1.34041	6.64686	+:+	-:-	+:+	-:-
DROUGHT	WITA 9	1.98	1.2106	0.293874	10.1609	80.3245	6.91236	105.503	1.44446	1.7644	4.14521	10.8758	+:+	+:+	+:+	-:-
DROUGHT	LINE 11 WARDA	1.97	1.54911	0.376387	4.88505	119.8	5.10275	82.4506	0.0773726	1.98647	0.448359	17.4748	+:+	+:+	+:+	+:+
DROUGHT	IR 09N516	1.97	1.53128	0.356785	10.4762	123.141	7.05685	98.3023	1.28947	5.4467	6.78873	9.74576	+:+	+:+	+:+	-:-
DROUGHT	GSR IR1-1-Y4-Y1	1.96	1.70068	0.315516	11.1601	77.317	5.0264	110.597	2.60284	5.80373	1.53924	9.39878	+:+	+:+	+:+	-:-
DROUGHT	NERICA 1	1.96	1.08694	0.346313	6.90769	62.1521	7.92161	84.9572	0	5.46109	5.06176	10.1198	+:+	+:+	+:+	+:+
DROUGHT	IRON	1.95	1.30046	0.261818	7.10946	77.7496	6.94616	87.2108	1.16495	2.16306	0	11.4604	+:+	+:+	+:+	+:+
DROUGHT	NEMEYUBUTAKA	1.94	1.25163	0.500669	5.63513	86.0535	5.90186	83.0374	0	4.52943	1.15795	16.886	+:+	+:+	+:+	+:+
DROUGHT	IR 97013-19-1-1-1-B	1.91	1.27376	0.48057	8.12534	61.8088	4.03139	79.7921	0.929222	2.2534	0.699651	12.9043	+:+	-:-	+:+	-:-
DROUGHT	IR 106172:496-2007-23-3-6	1.9	1.44042	0.29849	8.99461	95.1719	7.13343	92.4771	1.44687	7.04354	2.42277	9.2119	+:+	+:+	+:+	-:-
DROUGHT	SUPA DE NYANZA –LAC	1.87	1.14501	0.201356	5.84406	73.3943	6.98754	108.792	1.79539	4.36602	1.63524	14.0205	+:+	-:-	+:+	-:-
DROUGHT	JAMBO TWENDE	1.81	1.03219	0.241594	8.09406	72.9832	6.98754	107.792	0.795391	5.36602	2.13524	13.9642	+:+	+:+	+:+	+:+
DROUGHT	IR 107015-18-3-1-B	1.77	0.290197	0.100098	10.1158	40.4333	9.00071	146.766	3.05972	2.69633	0.725241	12.0672	+:+	-:-	+:+	-:-
DROUGHT	NERICA 10	1.74	1.08422	0.348603	4.80404	73.6456	6.0344	78.7035	1.02443	7.64481	0.281973	13.833	+:+	+:+	+:+	+:+
DROUGHT	LINE-8A-2	1.68	0.987576	0.376427	5.06486	57.4492	6.01458	79.1455	0.450396	4.68794	0.791725	14.5987	+:+	+:+	+:+	+:+
DROUGHT	EDIGET (WAB189-B-B-B-HB)	1.68	0.946443	0.405894	5.09692	73.518	5.07316	80.2559	0.0341135	2.911	2.46546	15.2099	+:+	+:+	+:+	+:+
DROUGHT	MKIA WA NYUMBU	1.68	0.811467	0.246555	9.27548	48.6652	8.93945	134.195	1.38511	6.87941	0.923797	7.78777	+:+	+:+	+:+	-:-
DROUGHT	NERICA 4	1.6	0.832732	0.325226	4.79046	71.5513	5.98176	82.4621	0.178912	2.87423	0.153443	14.7123	+:+	+:+	+:+	+:+
DROUGHT	WAHIWAHI	1.38	0.355577	0.156097		57.0759	5.00595	76.5832	3.23409	2.91208	2.33435	6.98578	+:+	-:-	+:+	+:+
DROUGHT	FRX 472	1.24	0.0767744	0.0156884	10.7809	35.5328	9.02165	135.34	2.08649	8.15596	1.74309	11.0669	+:+	-:-	+:+	-:-
DROUGHT	MBAWAMBILI KYELA		2.93016	0.453516	8.5084	81.1349	5.05095	95.7198	1.53472	2.88038	0.650711	11.2148	+:+	-:-	+:+	-:-
DROUGHT	IR 103803-B-B-2-1		2.31085	0.302561	12.4063	38.4769	5.00846	129.182	1.28898	5.50696	0.373045	8.6022	-:-	-:-	+:+	-:-
	YBs = yield best linear unbiased prediction (BLUP) under drought, Ys = yield under drought, STIY = stress tolerance index for yield, PP = number of panicles per plant, NFGP = number of filled grains per panicle, PPA = plant phenotypic acceptability, DFl = days to 50% flowering, LD = leaf drying, SBS = severity of brown spot, ISR = incidence of sheath rot, SM = mean soil moisture, DTY = quantitati…

## Sheet: Table S3
TRIAL	DESIGNATION	YdB	Yd	PP	NFGP	PL	TGW	PPA	PH	DFl	DM	ISR	SBS	SF	PE	SPA	PaPA
IRRIGATED	SUPA SURUNGAI	7.54448	9.12043	11.3428	126.278	24.2194	35.7052	3.20586	118.185	91.0856	122.752	0.812928	3.88065	81.5627	7.88183	0.970688	1.11404
IRRIGATED	IR15T1133	6.75717	7.87093	13.3308	150.638	26.1101	21.3273	3.14031	101.476	95.4217	124.213	4.7164	2.94706	81.685	6.03337	4.96084	3.11379
IRRIGATED	IR 103803-B-B-2-1	6.6889	7.63764	12.9671	119.634	22.3151	25.6817	3.99053	102.481	115.03	143.226	0.462326	4.44022	80.6994	5.9466	5.20645	3.10217
IRRIGATED	IR15L1564	6.43831	7.29151	11.0412	139.534	22.5881	27.6867	3.07563	95.6095	94.2456	123.724	4.61305	1.76356	89.9621	8.12052	2.16117	4.18535
IRRIGATED	IR 107015-80-2-B-1	6.43422	7.23643	10.3436	133.15	23.0598	29.6532	1.32952	104.422	96.2946	127.047	0.575038	5.67035	82.5568	9.16514	2.13682	1.72572
IRRIGATED	IR 97011-6-1-2-1-B	6.37873	7.11487	10.7629	123.409	22.4905	28.1374	4.41624	87.5922	93.0227	125.025	7.72806	6.16789	80.5509	4.18896	1.99613	2.79422
IRRIGATED	IR 112671-126-1:4-B RGA-B RGA-1	6.35514	7.09528	11.2669	132.718	21.7476	26.0362	3.08754	94.5016	103.092	131.593	2.43454	1.81036	82.3026	8.81424	2.92151	3.00518
IRRIGATED	IR13A107	6.35458	7.04672	10.9948	146.008	23.6467	27.7754	3.14238	98.1928	94.4692	126.194	1.29167	4.83698	83.4646	8.76176	3.02018	1.98677
IRRIGATED	IR 117787-5-1-2-1	6.34998	7.21887	12.6688	128.494	22.6973	27.3076	4.16834	100.063	99.11	128.34	2.14429	1.68147	83.9266	8.96292	2.93653	3.13141
IRRIGATED	KAZOSI	6.28971	6.96699	12.0051	115.939	23.7327	29.1641	1.87489	92.9882	102.59	133.268	0	3.96518	91.7261	8.14738	3.18014	1.98862
IRRIGATED	IR16F1045	6.28124	7.05462	11.9433	125.66	24.1786	28.9391	2.90566	98.743	101.415	130.649	0.660802	3.62362	87.8135	8.99453	3.03743	2.85898
IRRIGATED	MUGWIZA	6.27475	6.95995	11.1523	130.564	24.1269	28.4073	2.52826	92.0305	98.8381	130.179	1.46431	4.96881	85.4204	9.13496	2.93066	1.98321
IRRIGATED	IR 12A 164	6.22421	6.91158	11.1812	120.873	23.0768	26.9574	4.02941	103.871	95.831	125.503	5.02959	5.47279	85.8565	8.91233	2.95546	3.05454
IRRIGATED	IR11A306	6.18527	6.88515	12.2311	111.033	21.9913	25.8371	3.56416	91.8102	103.301	131.611	1.13063	4.99378	79.3967	9.20398	4.06022	2.98053
IRRIGATED	NAWA TULE NA BWANA	6.18524	6.89274	9.33761	130.103	23.8704	35.4601	3.22741	94.9838	95.9043	127.576	0.431167	1.23997	81.5823	7.98704	1.91271	0.930499
IRRIGATED	IR13N134	6.09929	6.80203	12.8794	112.967	22.4109	26.1395	3.05633	95.2749	100.295	128.186	3.90805	4.88055	79.3045	9.01692	3.00201	2.94241
IRRIGATED	IR 92522-45-3-1-4	6.07604	6.75954	12.4428	154.128	21.9194	26.6952	3.20586	86.7855	94.0856	124.252	4.81293	0.880646	88.0929	6.88183	2.97069	3.11404
IRRIGATED	VUNINZARA	6.04133	6.55906	10.5823	114.419	23.0001	28.5177	3.30217	93.5385	91.0451	121.974	3.94695	6.64328	83.8642	9.00516	3.0385	3.0704
IRRIGATED	IR13A515	6.03831	6.58048	10.0023	117.552	24.5769	24.47	2.52826	104.081	103.338	131.179	0.964306	2.96881	80.2297	9.13496	2.93066	2.98321
IRRIGATED	KDML	6.03207	6.57324	10.4845	108.179	21.9975	26.6035	2.75301	87.7025	104.709	133.53	0.328845	6.20317	77.3345	8.09485	5.06596	2.95659
IRRIGATED	BASMATI	6.01707	6.57627	8.64312	132.744	22.043	23.0925	2.95301	82.7091	105.554	133.814	0.293692	3.74105	91.4277	6.02769	4.17229	3.11954
IRRIGATED	IR 100842-B-B RGA-B RGA-B RGA-9	5.98418	6.61428	11.6794	137.167	22.3109	23.7963	2.05633	106.475	101.795	129.186	2.90805	3.88055	83.1306	5.01692	5.00201	2.94241
IRRIGATED	MBAWAMBILI KYELA	5.9345	6.46099	10.2159	127.936	24.0515	34.8512	3.45103	107.204	87.7104	119.87	1.34611	3.41846	93.5318	8.97677	3.08075	1.12187
IRRIGATED	FRX 92-14	5.92513	6.40267	12.4283	101.387	23.6284	28.5954	2.93127	95.2839	103.818	132.001	4.06164	2.74546	72.2704	6.98017	3.83383	2.86143
IRRIGATED	IR 103404-B-B-1-3	5.90031	6.46711	10.4155	139.972	23.8128	23.3129	2.94557	107.873	103.102	131.449	0.241978	3.9173	90.4718	7.04804	4.99812	3.0911
IRRIGATED	IR12A173	5.89667	6.47037	10.006	155.893	21.7746	25.3093	4.18153	89.4467	89.2501	118.707	2.85591	3.9854	80.6458	8.97332	3.99225	2.95929
IRRIGATED	AFAA MWANZA1/159	5.85343	6.26703	11.9036	101.301	22.3259	30.8251	6.08425	109.562	103.209	133.604	1.38672	1.9994	92.3099	8.85985	4.05413	5.03613
IRRIGATED	IR 117795-10-1-2-1	5.80583	6.23445	12.9271	98.0007	25.5606	25.7069	1.91859	95.7261	105.147	132.041	1.49621	5.43154	72.0636	8.77602	5.00944	2.95856
IRRIGATED	IR 95781-15-1-1-4	5.80485	6.14003	9.79464	115.609	22.477	26.6848	3.78241	89.4182	87.6525	115.106	1.66248	3.47029	88.6747	9.00857	3.79157	2.80996
IRRIGATED	IR 97011-7-4-3-2-B	5.80393	6.30217	9.33273	132.147	24.665	32.888	4.01768	104.276	84.7304	115.302	2.39704	3.42454	92.3596	8.94053	0.971958	1.04797
IRRIGATED	NZAHARA	5.78618	6.11282	10.1446	92.3864	23.127	29.8456	3.78241	95.7682	100.152	127.606	3.16248	5.47029	73.0077	9.00857	2.79157	2.80996
IRRIGATED	IR 108044-B-B-B-3-B-B	5.74651	6.19645	8.70529	155.189	22.1498	24.8924	4.11452	92.7989	90.5466	120.002	0.680306	3.29613	93.9807	8.08625	2.91019	3.13772
IRRIGATED	IR 108031-B-B-B-2-B-B	5.7452	6.07772	11.4367	110.313	22.9051	24.0843	2.3582	96.4823	99.8315	127.522	2.23565	4.53213	82.4064	8.92464	4.01459	2.09537
IRRIGATED	IR 106172:496-2007-19-8-3	5.73673	6.17864	10.2216	131.504	21.003	25.5252	5.80013	79.6835	86.9493	116.369	3.74456	6.56187	76.477	9.12926	4.05435	3.84872
IRRIGATED	GIZA 178	5.73548	6.19044	13.8827	116.097	21.965	19.4258	6.01768	78.4258	93.2304	124.802	6.89704	3.92454	84.6788	5.94053	6.97196	7.04797
IRRIGATED	BR11 sub 1(IR85260-148)	5.72626	6.57667	12.8459	135.22	24.3896	29.6244	4.87221	104.121	94.367	124.383	1.26293	4.99893	81.5655	9.28312	2.93003	3.23867
IRRIGATED	IR 97011-7-7-2-2-B	5.72088	6.01641	9.23547	124.975	22.6635	34.7044	3.96161	88.9089	86.8181	118.246	3.91337	2.46273	83.6823	7.1712	2.03945	3.05712
IRRIGATED	IR11N202	5.7172	6.0365	10.5867	116.763	22.8551	28.3571	2.3582	107.932	104.332	132.022	2.73565	6.03213	91.4886	4.92464	4.01459	3.09537
IRRIGATED	IR13N143	5.70927	6.51922	12.7674	106.982	25.7678	26.0336	3.82294	90.973	97.4109	125.038	1.92262	6.89479	81.2221	7.9552	4.00924	3.02528
IRRIGATED	IR 97011-1-1-2-1-B	5.70163	6.05458	8.60705	127.667	21.4683	32.0465	2.47906	102.182	90.0857	121.112	1.47991	2.17044	85.4144	9.03006	2.1055	2.89735
IRRIGATED	SHINGO YA MWALI	5.67765	6.44411	8.30064	142.454	24.3043	33.1193	5.25629	122.651	88.8909	121.105	0.371687	3.38871	89.5769	8.99144	1.11803	1.09919
IRRIGATED	IR 64	5.66956	6.09943	10.156	107.543	23.1246	28.8231	4.18153	80.4967	89.7501	118.707	5.85591	5.4854	87.5397	7.97332	2.99225	4.95929
IRRIGATED	IR 100692-AJY 5-1-AJY 1	5.65262	5.99092	11.4332	95.4679	21.5989	31.5406	3.16935	98.24	92.4243	122.103	2.03744	2.32274	82.9309	9.03378	3.00885	4.11931
IRRIGATED	GWIZUMWIMBU	5.63958	5.9482	11.4669	134.268	22.5476	23.4253	3.08754	88.4516	105.092	133.593	1.43454	3.31036	86.8551	7.81424	4.92151	3.00518
IRRIGATED	IR 103406-B-B-3-2	5.63593	6.38014	9.85031	158.843	23.522	22.8927	2.65089	106.781	93.5294	124.09	1.78366	3.49133	88.1269	9.2278	3.91953	3.04903
IRRIGATED	IR 112675-28-2:1-B RGA-B RGA-1	5.61566	5.98913	10.302	121.277	22.6838	24.9365	2.60169	96.3917	93.09	123.907	1.59336	2.67539	87.2635	7.99916	3.04533	3.20531
IRRIGATED	IR 108043-B-B-B-6-B-B	5.59383	5.80912	9.2887	118.183	23.7064	24.2834	3.8666	89.6172	108.642	136.013	1.45829	0.561969	86.0479	7.06733	5.03416	2.933
IRRIGATED	IR10N237	5.56977	5.85981	10.8003	146.043	21.872	22.4878	1.65089	94.9309	108.029	135.09	0.78366	0	81.4787	9.2278	4.91953	3.04903
IRRIGATED	IR 107015-6-5-3-1	5.56802	5.8611	7.98304	119.743	22.8462	28.2075	2.44154	90.7098	94.11	126.2	1.81128	5.47126	83.0366	9.11114	3.07134	2.91471
IRRIGATED	SUPA KATRIN	5.5628	5.78247	7.10376	146.438	25.1282	34.6817	3.83974	128.123	91.9367	123.009	0.48187	3.20072	88.5845	9.11867	0.925269	1.02509
IRRIGATED	IR14L345	5.56221	5.79181	9.73227	135.969	23.4501	25.1822	3.30217	99.8385	99.5451	114.474	1.94695	0.643281	82.8747	9.00516	3.0385	3.0704
IRRIGATED	Ciherang-Sub1	5.55804	5.81126	9.58517	114.228	21.8538	28.1741	4.04673	90.6396	99.733	128.192	0.718083	1.80022	88.0364	8.94094	3.01997	4.0535
IRRIGATED	PR42071-14-2-2-2	5.5491	5.82645	12.8812	110.023	20.7768	21.5033	4.02941	90.2707	94.331	125.003	2.52959	2.47279	85.5625	8.91233	4.95546	4.05454
IRRIGATED	IR 97013-21-5-B-B-B	5.54781	5.89498	11.2703	162.84	22.9485	22.703	3.47982	97.9059	94.7085	122.67	2.16186	6.91338	80.8169	8.94662	3.93115	3.17328
IRRIGATED	IR11N121	5.54738	5.77988	11.9528	138.163	22.3859	24.1829	3.04866	93.7122	105.791	133.816	2.86728	4.7778	82.013	8.84851	5.17249	3.05281
IRRIGATED	IR 117795-49-3-3-1	5.54236	5.69385	10.4808	144.45	22.2672	22.3556	4.96032	90.8477	90.8204	118.891	4.88268	6.62115	84.3837	3.98059	3.88184	3.86696
IRRIGATED	IR13N131	5.53998	5.84333	9.38424	127.261	21.7163	24.4411	3.32916	90.9184	104.329	131.132	0.414608	0.656447	83.2848	8.92423	4.96657	3.08985
IRRIGATED	A69-1	5.52369	5.66367	10.4808	112.867	22.8672	27.6252	2.96032	91.2977	102.32	129.891	3.38268	2.62115	87.7658	6.98059	3.88184	3.86696
IRRIGATED	IR 97011-7-4-1-3-B	5.50953	5.8286	9.44579	122.21	21.1115	29.9432	2.35048	99.1722	106.695	133.26	0.294235	2.36422	85.6411	7.01154	1.90432	2.00591
IRRIGATED	IR 107015-15-9-B-1	5.50762	5.7133	9.96286	125.592	23.9405	26.0498	4.41624	95.4922	92.5227	123.025	4.72806	3.66789	79.7366	8.18896	2.99613	2.79422
IRRIGATED	IR 101840-1-1-11-2-1	5.50597	5.86878	11.1713	110.759	22.8219	29.8987	3.37627	76.7494	101.07	128.471	4.83033	0.515148	84.0012	5.95865	2.95497	3.98197
IRRIGATED	IR 55423-01	5.4958	5.71641	10.7283	164.387	22.8784	23.3582	2.93127	103.384	105.318	132.501	0.0616393	5.24546	87.9304	8.98017	4.83383	2.86143
IRRIGATED	SUPA DE NYANZA –LAC	5.4778	5.6865	9.26687	156.368	24.1976	33.5009	5.08754	112.902	95.0916	127.093	0.434541	4.31036	90.1031	8.81424	0.921513	1.00518
IRRIGATED	IR 97012-B-2-1-3-B	5.45215	5.65886	11.7537	110.16	22.7566	28.872	4.84099	111.171	81.2389	113.16	0.0574492	3.94013	85.5836	9.08169	2.23776	1.93054
IRRIGATED	IR 86384-55-2-1-B	5.44548	5.98456	9.7716	114.854	21.903	27.5241	4.80013	90.6335	94.9493	125.369	4.74456	0.561871	82.379	8.12926	3.05435	3.84872
IRRIGATED	YASIMIN AROMATIC	5.44293	5.62167	9.38517	131.628	23.4038	27.0622	3.04673	87.1896	98.733	127.692	4.71808	3.80022	85.7844	6.94094	2.01997	3.0535
IRRIGATED	IR 103414-B-B-6-1	5.42604	5.58309	9.50275	132.013	23.0359	30.5218	3.04866	93.3622	106.291	133.816	0.867281	1.2778	85.337	8.84851	5.17249	3.05281
IRRIGATED	IR 97012-5-4-3-2-B	5.42044	5.66511	10.1317	119.655	20.8998	34.0732	3.3116	105.833	102.394	131.482	1.72697	4.33166	70.8173	9.04581	1.1553	1.05354
IRRIGATED	IR 64-SUB1	5.41174	5.69537	10.8294	122.017	23.0609	27.1944	4.05633	87.7749	99.2946	128.686	1.90805	0.880555	87.3564	8.01692	3.00201	3.94241
IRRIGATED	IR05N341	5.4112	5.86102	11.6851	103.147	23.3361	26.4822	5.01892	96.2259	100.837	129.515	0.221021	7.83568	70.6542	8.81296	3.0662	2.94352
IRRIGATED	IR 83388-B-B-108-3	5.39078	5.53363	13.5927	126.112	22.9391	24.9724	3.53719	99.563	103.346	133.203	3.88487	4.00802	81.8729	7.93197	5.07155	2.84799
IRRIGATED	IR 106172:496-2007-20-11-3	5.39051	5.53523	10.9904	140.821	23.4412	26.3581	5.42524	93.6269	90.8353	120.658	3.31002	5.76753	81.8737	9.02965	4.0301	4.14581
IRRIGATED	IR09L226	5.38022	5.64251	10.356	111.143	23.2246	28.2162	3.18153	93.6467	90.7501	122.207	1.85591	2.4854	77.4224	8.97332	2.99225	2.95929
IRRIGATED	IR 81412-B-B-82-1	5.37688	5.57673	10.3971	123.787	22.4087	28.0218	5.99144	93.1605	87.7564	115.318	2.81724	6.67188	88.0856	9.06176	2.91858	4.06231
IRRIGATED	IR 106172:502-2029-21-20-1	5.37492	5.47232	11.4028	127.977	22.7681	23.5796	3.90548	90.3066	94.4427	126.29	4.02555	2.09453	78.322	9.03306	4.78318	3.88536
IRRIGATED	KOMBOKA	5.37273	5.59147	10.9716	136.304	22.203	23.3124	2.80013	96.0835	101.449	131.869	0.744563	3.06187	77.6838	9.12926	5.05435	2.84872
IRRIGATED	TXD 306 IMPROVED	5.36264	5.55845	10.0842	103.433	21.6163	28.7375	2.32916	95.9184	104.829	131.632	2.91461	3.15645	85.2196	8.92423	2.96657	2.08985
IRRIGATED	KIVULI	5.35698	5.51256	11.3991	143.797	23.8636	25.6667	2.86882	114.86	101.565	131.907	3.99788	4.14936	82.5019	7.96892	3.9297	2.99649
IRRIGATED	IR05N359	5.34577	5.54705	9.83167	137.411	23.6998	25.4499	3.3116	103.433	107.394	133.982	0.226974	5.83166	84.3512	9.04581	4.1553	3.05354
IRRIGATED	SALT TOL SIN THWE LATT	5.33667	5.57221	11.956	99.1929	23.5246	26.9728	3.18153	93.9467	97.2501	124.707	0.355906	0.485397	88.1645	8.97332	2.99225	2.95929
IRRIGATED	IR 13N 154	5.33579	5.5021	9.39143	101.233	21.9899	30.4469	1.86046	90.2452	102.887	130.45	0.0912572	0.593965	81.6848	8.87411	3.04339	2.00792
IRRIGATED	IR 106172:496-2007-19-8-2	5.32776	5.51791	15.5067	116.021	23.1371	24.818	5.0552	91.648	89.206	116.714	2.56568	5.12372	79.6224	8.85944	4.00611	5.03061
IRRIGATED	IR16L1499	5.32472	5.48216	10.9159	125.519	24.6515	24.9554	3.45103	106.254	93.2104	122.37	2.84611	2.41846	88.3089	8.97677	5.08075	3.12187
IRRIGATED	IR 117795-10-1-3-1	5.31158	5.59597	10.8074	138.744	23.5041	28.45	6.52693	102.287	97.9492	124.509	6.07758	5.27208	78.5268	7.98104	5.91954	3.06541
IRRIGATED	GSR IR1-1-Y4-Y1	5.30702	5.39016	11.1263	140.726	23.949	23.778	3.56578	94.2527	98.3138	126.091	4.63294	5.66799	88.3444	9.05387	2.96481	2.96585
IRRIGATED	IR 101793-1-1-1-3-5-4	5.30625	5.64915	11.3459	167.02	25.1896	24.3686	2.87221	110.421	101.367	129.383	0.262934	4.99893	89.3637	9.28312	4.93003	3.23867
IRRIGATED	IR15T1330	5.30623	5.53593	8.64834	133.244	23.8277	25.2347	3.11067	95.9002	99.1457	127.253	0.371543	4.34483	77.627	8.8404	2.90713	2.88595
IRRIGATED	IR 106172:490-2017-4-1-1	5.30222	5.47502	8.13167	151.055	21.7498	24.6243	4.3116	84.0327	89.3936	119.982	3.72697	3.83166	85.3437	9.04581	3.1553	4.05354
IRRIGATED	IR 79913-B-176-B-4	5.29917	5.38073	12.8129	133.715	22.9405	23.4724	4.41624	87.9422	93.5227	123.525	7.72806	6.66789	78.7858	6.18896	3.99613	3.79422
IRRIGATED	BARAMATA	5.29777	5.36599	6.43227	152.019	23.4501	36.0974	3.30217	118.789	92.5451	124.474	0	3.14328	84.419	9.00516	1.0385	1.0704
IRRIGATED	TXD 85 IMPROVED	5.29229	5.47451	9.72844	122.124	22.2568	27.4168	2.26399	91.0164	102.346	131.342	4.21788	1.71822	77.1521	7.78375	2.93674	3.06468
IRRIGATED	IR 108289-B-AJY 1-2-B-1	5.28411	5.53641	11.5669	91.484	23.4424	26.8538	3.29097	91.8636	97.8013	126.251	1.96365	4.20399	79.8391	8.05576	4.92541	3.19722
IRRIGATED	MET108	5.27694	5.3833	10.0271	155.001	22.4606	25.3136	2.91859	101.376	90.6471	120.541	2.49621	2.43154	88.258	8.77602	3.00944	2.95856
IRRIGATED	IR 108175-B-22-AJY 3-B-1	5.26869	5.34994	12.3783	127.887	21.6784	25.2377	3.93127	80.7839	104.818	132.001	5.06164	2.24546	88.1832	3.98017	3.83383	3.86143
IRRIGATED	MUSESEKARA	5.26089	5.34388	10.4671	95.9174	23.5651	25.8402	2.99053	93.1813	103.03	131.226	0	4.94022	76.6307	8.9466	4.20645	3.10217
IRRIGATED	IR 117796-10-1-1-1	5.25818	5.39632	11.5174	129.809	23.0678	24.2236	4.82294	87.823	87.4109	116.038	3.92262	5.39479	80.1348	7.9552	6.00924	5.02528
IRRIGATED	IR15L1008	5.25186	5.33318	9.25064	181.466	25.0043	23.5468	3.25629	108.601	86.8909	118.105	3.87169	5.38871	79.3055	6.99144	4.11803	3.09919
IRRIGATED	IR 97012-4-3-1-1-B	5.24914	5.41406	11.2203	130.29	22.1485	29.0495	5.47982	90.1059	91.2085	120.67	4.16186	6.41338	78.5583	7.94662	2.93115	3.17328
IRRIGATED	IR 117794-32-1-2-2	5.23318	5.37986	11.1951	138.924	23.5902	24.5155	4.26399	88.5664	91.8462	120.842	7.21788	8.21822	81.5764	8.78375	3.93674	4.06468
IRRIGATED	IR 99054-B-B-1	5.23139	5.32662	11.2159	135.831	21.7015	25.4782	4.45103	86.0042	84.2104	115.37	6.84611	2.41846	82.5614	3.97677	3.08075	4.12187
IRRIGATED	SIFARA	5.22998	5.41768	8.6188	127.63	22.2473	35.2797	4.16834	102.663	90.11	121.34	1.14429	3.18147	87.8916	8.96292	0.936534	1.13141
IRRIGATED	IR16L1478	5.21709	5.3589	10.2958	99.8101	21.2115	30.7564	4.35048	83.8722	96.1946	124.26	7.29423	0.364219	72.8957	4.01154	2.90432	4.00591
IRRIGATED	HUA 565	5.20579	5.28017	10.0689	151.067	21.669	20.9726	3.13442	87.9157	102.009	129.868	4.94019	2.6267	80.9628	6.9389	4.00385	3.06716
IRRIGATED	IR 112661-150-1:1-B RGA-B RGA-1	5.19569	5.22279	10.1506	144.695	22.7148	27.3592	3.18029	92.5528	89.1636	117.237	0.515448	3.88127	87.3558	8.95263	2.92432	3.03837
IRRIGATED	IR15A1410	5.17922	5.18709	13.5427	120.612	23.1891	25.0218	3.53719	98.763	103.846	132.703	0.38487	3.00802	80.6775	8.93197	4.07155	2.84799
IRRIGATED	IR 97011-7-2-1-2-B	5.17398	5.33096	8.7688	114.871	25.0473	30.0424	4.16834	128.013	88.61	120.84	3.64429	3.18147	72.3015	8.96292	0.936534	1.13141
IRRIGATED	IR 108028-B-B-B-1-B-B	5.15599	5.1978	12.1003	130.693	23.1276	22.4077	3.65089	105.231	107.029	133.59	0.78366	4.49133	81.4138	9.2278	4.91953	4.04903
IRRIGATED	IR 82077-B-B-71-1	5.15183	5.28667	10.2308	148.638	24.1101	25.7184	3.14031	108.576	95.4217	127.213	2.2164	5.44706	81.2319	9.03337	2.96084	3.11379
IRRIGATED	INTSINZI	5.14719	5.21338	11.6912	119.079	20.6381	24.2928	6.07563	82.4595	85.2456	114.724	5.61305	5.26356	87.6303	4.12052	5.16117	5.18535
IRRIGATED	IR 103421-B-B-5-3	5.1368	5.16988	11.5678	132.789	22.9183	27.2456	2.87988	94.3602	103.04	131.937	2.12471	4.47269	87.3275	8.04742	3.98678	2.88291
IRRIGATED	IR 127136-11-40	5.13364	5.14813	12.8006	93.2037	22.8543	25.5352	4.25629	99.4014	87.8909	117.605	0.871687	2.88871	92.3706	6.99144	4.11803	4.09919
IRRIGATED	IR 74371-70-1-1	5.13221	5.15774	8.88124	103.928	23.6768	26.8784	4.02941	83.5207	88.331	119.003	6.02959	2.47279	77.6145	5.91233	2.95546	3.05454
IRRIGATED	IR15L1222	5.117	5.09252	10.3927	128.662	22.2391	25.9405	3.53719	92.063	88.3463	118.703	3.88487	3.00802	84.6844	6.93197	3.07155	2.84799
IRRIGATED	FAYA DUME 5	5.078	5.03751	9.59463	109.829	21.0943	29.4525	3.26448	94.6517	103.653	132.644	0.311256	1.47295	82.7115	9.01139	2.16691	2.16141
IRRIGATED	IR09A228	5.07281	5.12554	10.3327	119.597	22.715	26.607	4.01768	90.1258	95.2304	124.302	0.397045	0.92454	83.9437	8.94053	2.97196	3.04797
IRRIGATED	IR 97011-1-1-2-3-B	5.06696	5.03463	10.557	115.867	22.8683	36.3193	2.47906	105.682	88.5857	120.612	0	4.17044	84.8908	9.03006	1.1055	1.89735
IRRIGATED	TXD 307	5.06631	5.00358	12.5092	85.7624	22.7759	26.3607	2.08425	90.8118	104.209	131.104	3.38672	5.9994	73.1835	7.85985	3.05413	4.03613
IRRIGATED	TXD 88 IMPROVED	5.06443	5.03245	9.55279	108.735	21.102	31.3215	3.30337	89.9055	105.454	133.921	0.878516	0.505517	77.9796	7.97712	0.915924	2.11378
IRRIGATED	IR 99047-B-B-B-B-47	5.05831	5.03439	9.74906	115.119	22.2636	25.947	2.86882	100.11	87.0651	117.907	0.497884	1.64936	91.4893	6.96892	2.9297	2.99649
IRRIGATED	IR08A176	5.05087	5.07423	10.4345	102.321	22.5871	25.644	3.0552	109.148	98.206	125.714	0.0656783	4.62372	90.7833	8.85944	5.00611	3.03061
IRRIGATED	RANGI MBILI	5.04884	4.89879	9.04783	124.742	23.5181	32.7463	4.44185	119.289	95.4255	124.378	0.128901	1.78973	88.2516	9.17461	4.79252	2.79668
IRRIGATED	IR16L1421	5.04036	5.00954	11.5178	133.811	20.3683	23.0877	2.87988	93.4102	97.0399	125.937	2.12471	3.97269	84.6337	9.04742	2.98678	2.88291
IRRIGATED	IR 103802-B-B-2-3	5.03342	4.96477	10.7523	113.052	22.4269	24.3011	4.52826	88.5805	96.3381	124.179	0.964306	3.96881	86.3215	9.13496	2.93066	4.98321
IRRIGATED	IR 112655-9-1:2-B RGA-B RGA-1	5.0168	4.89271	11.3948	132.802	22.7967	25.8515	2.14238	93.0928	92.9692	123.694	1.29167	3.33698	86.1664	7.76176	5.02018	2.98677
IRRIGATED	IR11A293	5.00648	4.82009	12.3332	88.8235	23.6989	26.7047	4.16935	93.69	100.424	127.603	1.03744	5.32274	79.014	9.03378	4.00885	3.11931
IRRIGATED	IR 86781-3-3-1-1	5.00562	5.00133	9.9716	135.661	22.003	22.9951	3.80013	88.0835	88.9493	118.869	1.24456	2.56187	76.2267	9.12926	4.05435	3.84872
IRRIGATED	IRON	4.97225	4.96702	8.67031	129.99	20.1985	32.9017	5.47982	92.5059	85.7085	115.67	2.66186	0.413377	96.5201	8.94662	6.93115	6.17328
IRRIGATED	FRX 472	4.96142	4.89369	10.2237	82.3888	22.8107	31.0773	6.40532	121.813	110.572	141.361	0.651366	2.89083	68.3156	7.95906	1.00298	0.987502
IRRIGATED	IR12A282	4.96082	4.90486	9.62803	148.244	24.0313	25.2413	3.71092	117.885	100.095	129.885	0.686381	1.09387	87.9802	9.0092	4.07471	1.83629
IRRIGATED	IR16F1079	4.95498	4.80447	8.98668	110.908	24.1551	27.6145	4.3582	92.2323	96.8315	125.022	6.73565	7.53213	77.8527	7.92464	4.01459	4.09537
IRRIGATED	IR 118170-B-18-1-1-3	4.94897	4.88028	11.9737	95.4388	21.3107	29.4515	4.40532	80.6133	94.0723	122.861	3.15137	4.89083	79.4382	4.95906	5.00298	3.9875
IRRIGATED	IR 106172:496-2007-23-3-6	4.9316	4.82571	10.2771	135.101	22.3606	25.9871	4.91859	85.0261	87.1471	116.041	2.99621	4.93154	80.7998	8.77602	4.00944	5.95856
IRRIGATED	IR14L440	4.92823	4.84907	12.4914	122.655	21.6899	25.3799	5.86046	92.1452	89.3865	118.95	6.59126	6.59396	81.7776	7.87411	3.04339	5.00792
IRRIGATED	SUKARI	4.8784	4.74834	10.2931	141.944	21.143	28.0406	4.95301	106.609	93.0543	122.814	1.79369	1.74105	85.6358	9.02769	2.17229	3.11954
IRRIGATED	IR14L362	4.87773	4.62811	9.54783	141.792	21.9903	23.4881	4.44185	97.3386	92.9255	121.878	7.1289	5.78973	81.3837	9.17461	4.79252	3.79668
IRRIGATED	IR 04A115	4.87736	4.71962	11.9669	104.44	23.1976	26.7287	3.08754	98.1016	101.092	128.093	2.43454	1.31036	85.5171	8.81424	3.92151	3.00518
IRRIGATED	BRRI DHAN 55	4.87726	4.70019	9.86626	103.293	21.2827	23.6787	3.87489	88.2882	101.59	129.768	0.760345	5.46518	90.7646	9.14738	5.18014	2.98862
IRRIGATED	IR 97011-7-7-2-1-B	4.87095	4.70381	9.19045	111.288	23.0412	31.8581	3.42524	95.5269	98.3353	129.158	6.31002	3.26753	84.4226	4.02965	1.0301	3.14581
IRRIGATED	PIR-26>C0-2071-1-4-2-1	4.86977	4.76064	9.24712	135.804	23.2087	23.6897	3.99144	89.7605	92.2564	122.318	4.81724	2.67188	82.5359	7.06176	2.91858	3.06231
IRRIGATED	IR 97012-27-3-1-1-B	4.86924	4.73472	7.46784	138.311	25.3683	34.5032	4.87988	124.26	95.0399	127.437	0.624709	3.47269	86.1737	9.04742	0.986783	0.88291
IRRIGATED	IR 2793-80-1	4.86127	4.74234	13.628	93.1049	21.9313	27.1159	5.71092	87.4347	102.595	130.885	6.68638	5.59387	78.8979	4.0092	3.07471	4.83629
IRRIGATED	MBAWAMBILI	4.85424	4.86462	7.65736	130.616	23.2541	35.1212	4.52693	119.787	93.4492	124.509	1.07758	2.77208	89.6596	7.98104	0.919543	1.06541
IRRIGATED	IR 74371-46-1-1	4.84426	4.64692	9.95275	135.513	23.1359	26.4376	3.04866	91.9122	100.291	128.816	2.86728	2.2778	88.0451	8.84851	3.17249	3.05281
IRRIGATED	Rumonge	4.84138	4.68379	7.97706	147.751	23.4106	35.7013	4.91859	115.726	94.1471	125.541	0.996212	1.93154	86.3375	8.77602	1.00944	0.958561
IRRIGATED	IR14F713	4.83429	4.64643	12.2068	128.34	23.0475	20.302	5.75301	89.4525	88.7086	117.03	0.828845	6.70317	73.764	9.09485	4.06596	3.95659
IRRIGATED	IR 106172:496-2021-11-5-1	4.82848	4.75738	10.4928	121.528	21.3194	25.6926	3.20586	89.6855	87.0856	115.252	5.81293	6.88065	83.6651	8.88183	2.97069	3.11404
IRRIGATED	IR 106172:496-2006-12-21-1	4.82584	4.42372	8.82057	168.916	20.7082	19.0166	5.4665	83.8592	89.4815	115.822	0.811941	4.64655	91.8848	8.78444	3.08767	4.99995
IRRIGATED	IR 103387-B-B-3-3	4.80451	4.61311	9.30966	121.761	23.3272	31.1277	3.7568	100.172	91.2497	120.254	2.76164	2.34845	78.118	9.02292	3.99517	3.8075
IRRIGATED	IR 97012-4-1-2-3-B	4.79592	4.68044	8.58273	124.847	22.665	34.7531	7.01768	87.3758	86.2304	116.302	4.39704	1.42454	88.0362	5.94053	0.971958	2.04797
IRRIGATED	PR44420-36-4-3	4.78584	4.58039	11.1597	115.663	23.5272	28.6871	3.7568	102.572	97.2497	127.254	6.76164	2.34845	81.2067	9.02292	3.99517	2.8075
IRRIGATED	BASMATI 370	4.7772	4.65945	11.9655	80.6442	24.4628	23.6477	4.94557	124.023	86.1022	115.949	0.241978	2.9173	91.4419	9.04804	6.99812	5.0911
IRRIGATED	IR16F1014	4.77273	4.63203	8.85529	97.5892	21.4498	28.88	3.11452	99.6489	87.0466	115.502	0.180306	1.29613	84.7228	9.08625	2.91019	3.13772
IRRIGATED	IR06N188	4.77091	4.55037	11.8283	128.687	23.7784	26.2819	4.93127	87.3339	89.3178	118.501	4.06164	3.74546	83.629	8.98017	3.33383	4.86143
IRRIGATED	IR 117824-B-50-1-2-5	4.75636	4.5042	10.9763	111.476	21.549	24.6662	4.56578	85.4527	100.814	129.591	5.63294	4.66799	80.3246	9.05387	2.96481	3.96585
IRRIGATED	IR 74371-54-1-1	4.75388	4.60186	9.40202	133.771	22.9338	24.502	3.60169	93.3917	87.59	117.407	0.593358	1.17539	91.7809	6.99916	3.04533	3.20531
IRRIGATED	RF101	4.73795	4.47356	10.0587	109.866	21.0065	25.4836	3.96447	91.0132	83.8013	114.91	3.07147	1.18612	90.904	8.78975	2.9299	2.92977
IRRIGATED	IR 102858:68-4-2032-16-14-1	4.71859	4.44048	10.9163	121.365	20.9327	25.3543	5.87489	79.9382	88.09	118.268	3.76034	4.96518	83.0984	9.14738	3.18014	4.98862
IRRIGATED	IR 82589-B-B-84-3	4.70995	4.48177	9.18323	126.147	22.2878	23.5793	4.16935	95.74	86.9243	117.103	2.53744	1.82274	89.1078	8.03378	5.00885	3.11931
IRRIGATED	IR 100638-12-AJY 3-CMU 2	4.70351	4.34839	8.84783	139.364	23.4403	24.8594	2.44185	99.0886	101.925	130.378	0.628901	1.78973	85.2982	9.17461	4.79252	2.79668
IRRIGATED	IR14L545	4.66111	4.36455	8.99463	150.129	22.1943	21.7547	4.26448	93.7517	90.6529	123.144	2.31126	2.47295	80.5633	9.01139	4.16691	3.16141
IRRIGATED	IR05N221	4.65828	4.37645	10.8597	125.759	21.9772	23.5359	2.7568	96.4218	101.25	131.254	1.76164	2.84845	78.2056	8.02292	2.99517	3.8075
IRRIGATED	IR 103419-B-B-1-3	4.65261	4.30156	8.96839	128.533	25.4403	24.473	3.48008	113.668	93.213	123.759	2.16715	2.29414	76.3639	8.97718	3.12877	3.1274
IRRIGATED	IR 86385-84-1-1-B	4.64951	4.47141	10.5294	107.717	22.6109	27.2912	4.05633	84.1249	92.7946	120.186	4.90805	5.38055	91.4151	7.01692	3.00201	3.94241
IRRIGATED	IR 09N516	4.6407	4.2919	12.4028	154.538	22.9181	21.0517	5.90548	89.1066	90.9427	120.79	9.52555	5.59453	81.6373	3.03306	2.78318	3.88536
IRRIGATED	FACAGRO 904-4	4.6388	4.32399	11.0506	104.133	22.1148	29.3232	5.18029	111.336	90.1636	116.737	1.51545	1.38127	85.4722	8.95263	3.92432	2.03837
IRRIGATED	IR15L1419	4.63145	4.26336	11.3286	125.232	21.9596	23.9236	4.35513	83.2679	88.1974	118.399	3.97588	2.29218	79.7172	8.15079	2.93321	3.72817
IRRIGATED	IR15D1058	4.61887	4.32785	8.63124	140.923	22.3268	21.9677	4.02941	110.871	94.831	123.503	1.52959	3.47279	81.2708	8.91233	3.95546	3.05454
IRRIGATED	IR13A153	4.60897	4.03265	9.29906	127.175	21.6136	28.1101	4.86882	115.26	94.0651	123.407	4.49788	3.14936	87.9476	4.96892	2.9297	4.99649
IRRIGATED	IR 108135-B-1-AJY 1-B-1	4.58843	4.19775	10.5355	114.508	22.3135	24.4629	3.96161	98.4089	91.8181	121.746	1.91337	5.46273	90.2589	5.1712	4.03945	4.05712
IRRIGATED	IR 97012-4-1-1-1-B	4.58819	4.38957	8.62129	109.559	22.1219	34.2101	5.37627	81.5494	84.0696	114.471	6.83033	2.51515	90.4225	3.95865	2.95497	4.98197
IRRIGATED	IR 97013-19-1-4-1-B	4.57648	4.35039	9.39281	104.984	21.9694	32.7594	5.20586	102.085	81.5856	113.252	2.31293	1.38065	87.971	8.88183	1.97069	3.11404
IRRIGATED	JAMBO TWENDE	4.55502	4.27244	10.1876	91.4583	24.4204	31.0844	7.22741	134.734	77.9043	110.076	0.931167	3.73997	67.0603	8.98704	2.91271	1.9305
IRRIGATED	CYICARO	4.54553	4.31657	10.0688	133.788	22.8473	29.2783	4.16834	95.4633	96.11	121.34	1.64429	3.18147	89.0401	8.96292	2.93653	3.13141
IRRIGATED	RUMBUKA 179	4.52298	3.6653	6.46301	134.215	22.6812	32.1961	4.73653	106.231	91.9983	118.737	1.58722	1.71571	89.1211	8.99484	1.87111	2.83875
IRRIGATED	IR 108267-28-1:4-B RGA-B RGA-1	4.52088	4.1603	9.99365	118.255	22.4598	27.0149	4.32952	88.7215	87.2946	116.547	4.57504	5.67035	85.0742	6.16514	3.13682	4.72572
IRRIGATED	CIHERANG	4.49258	4.06103	8.50376	135.849	20.9782	27.3531	5.83974	104.723	90.9367	117.509	3.98187	4.70072	85.7947	5.11867	2.92527	3.02509
IRRIGATED	GAMTI	4.48916	4.22308	10.0808	116.938	23.3601	33.5647	5.14031	122.826	86.4217	118.213	0.716399	3.94706	77.023	5.03337	0.960836	1.11379
IRRIGATED	IR 108028-B-B-B-4-B-B	4.47662	4.05155	12.2087	118.211	22.4565	23.9101	3.96447	111.313	105.301	133.91	4.07147	2.18612	68.9083	7.78975	4.9299	2.92977
IRRIGATED	IR 97011-7-4-1-2-B	4.46454	3.62204	7.92057	108.116	23.1082	32.4436	5.4665	114.759	81.4815	113.822	0.811941	5.64655	83.1529	8.78444	1.08767	2.99995
IRRIGATED	WITA 9	4.45228	4.11945	11.8553	105.35	22.4998	21.9026	4.11452	85.0489	101.547	130.502	7.18031	3.29613	76.1805	5.08625	5.91019	4.13772
IRRIGATED	LINE-8A-2	4.44025	2.62355	5.89464	102.486	19.977	31.0223	5.78241	84.0182	74.1525	101.606	3.16248	5.97029	95.5917	9.00857	3.79157	4.80996
IRRIGATED	IR16F1172	4.40496	3.95638	10.6345	112.579	23.5975	30.0294	2.75301	94.7525	96.2086	125.03	1.82884	5.70317	84.2192	9.09485	4.06596	2.95659
IRRIGATED	IR 97013-19-1-3-2-B	4.39865	3.96126	8.00874	125.535	23.6059	29.1395	4.30337	114.391	84.4539	115.921	3.37852	3.00552	79.2759	8.97712	2.91592	2.11378
IRRIGATED	IR06A150	4.38447	4.1062	9.50736	124.666	25.3041	25.3063	4.52693	134.687	100.949	131.009	0.577577	1.27208	81.9285	5.98104	4.91954	2.06541
IRRIGATED	IR 106172:502-2029-21-20-2	4.34148	3.87369	12.5537	91.8058	22.7566	24.5054	5.84099	81.6708	96.2389	126.16	7.55745	3.44013	80.6871	8.08169	7.23776	3.93054
IRRIGATED	IR 127167-2-99	4.33661	3.80355	11.4119	92.5216	21.6698	27.5047	5.62391	79.4836	88.0744	115.181	5.0379	2.50556	88.6573	3.95579	3.93086	5.91649
IRRIGATED	IRGEO	4.32434	3.9086	12.0933	107.287	22.1286	26.4462	6.90566	95.8374	104.415	131.649	8.6608	1.12362	75.513	2.99453	7.03743	6.85898
IRRIGATED	IR 117795-41-3-1-2	4.31345	3.34893	10.6671	122.267	22.3651	25.498	4.99053	88.9313	91.03	119.726	5.46233	7.44022	84.8153	8.9466	3.20645	3.10217
IRRIGATED	IR14L156	4.30532	3.74381	10.1355	129.38	23.5135	25.696	4.96161	101.809	90.3181	119.246	2.91337	4.96273	89.2052	9.1712	3.03945	4.05712
IRRIGATED	IR 102858:68-4-2032-16-14-2	4.30104	3.80438	9.65372	138.745	22.2566	26.5604	6.84099	87.9208	88.7389	120.16	5.55745	7.44013	87.7526	8.08169	3.23776	3.93054
IRRIGATED	IR 127156-2-27	4.29869	3.82002	11.333	89.354	21.8962	24.5749	6.44154	80.6098	92.61	125.2	4.81128	3.97126	79.1796	9.11114	4.07134	4.91471
IRRIGATED	IR 103782-B-B-1-1	4.20837	3.62114	9.01626	110.283	22.3827	29.0957	3.87489	89.1382	91.09	122.268	5.76034	0.965179	76.5949	9.14738	3.18014	3.98862
IRRIGATED	IR 97012-B-2-1-1-B	4.16976	3.6147	8.25031	122.25	22.922	34.021	3.65089	104.281	83.0294	113.59	0.78366	4.99133	79.681	7.2278	1.91953	2.04903
IRRIGATED	IR 13240-108-2-2-3	4.16271	3.50284	13.2887	115.333	18.6564	22.675	5.8666	65.0172	83.1417	113.013	3.95829	1.06197	82.6773	5.06733	4.03416	5.933
IRRIGATED	FACAGRO 906	4.14969	3.52788	10.7263	112.937	22.199	23.9671	5.56578	94.2027	95.8138	123.091	7.63294	7.66799	86.1461	6.05387	3.96481	2.96585
IRRIGATED	BASMATI 217	4.12083	3.76502	13.5595	79.8592	23.3643	24.7356	5.39019	118.672	85.2663	115.779	0.392946	2.27986	87.3726	9.09022	6.48166	4.43699
IRRIGATED	IR 106172:496-2006-12-21-2	4.01027	3.26425	10.2387	155.133	22.5564	23.1645	5.8666	86.4172	87.1417	114.513	3.95829	6.06197	80.2949	9.06733	4.03416	4.933
IRRIGATED	MKIA WA NYUMBU	3.98317	3.29121	8.20966	127.509	22.6272	29.7353	6.7568	114.222	100.75	132.254	0.261642	3.34845	84.1797	9.02292	6.99517	3.8075
IRRIGATED	IR 106172:496-2007-23-3-5	3.9775	3.21921	10.3684	132.8	22.4403	25.0034	4.48008	91.018	91.713	121.759	3.16715	4.29414	78.7366	6.97718	4.12877	3.1274
IRRIGATED	IR 97011-7-7-3-1-B	3.92265	3.15219	7.68227	108.869	21.8001	34.1905	5.30217	86.5885	84.5451	112.974	3.94695	5.64328	84.3369	8.00516	2.0385	4.0704
IRRIGATED	NERICA 10	3.8972	3.11019	5.98668	93.8577	21.7551	29.8659	6.3582	86.7323	77.3315	103.522	0.735647	6.53213	91.2578	8.92464	3.01459	5.09537
IRRIGATED	MPEMBUKE	3.89347	3.04232	9.03075	133.017	23.0172	30.8216	4.96032	112.748	91.3204	117.391	0.882678	1.62115	87.8821	8.98059	1.88184	1.86696
IRRIGATED	NERICA 1	3.86423	3.13859	10.1414	124.405	22.0899	31.2935	5.86046	95.5952	82.3865	111.95	2.59126	6.09396	88.2765	8.87411	5.04339	5.00792
IRRIGATED	SUPA 1052	3.86231	3.06663	7.45918	115.951	19.9259	32.7865	4.08425	93.0618	77.2086	108.604	2.38672	4.4994	88.2075	8.85985	2.05413	4.03613
IRRIGATED	IR 97013-19-1-3-1-B	3.8116	3.0285	9.27706	83.2352	22.9106	33.8607	3.91859	105.626	81.1471	112.541	0.496212	1.43154	85.2627	8.77602	2.00944	2.95856
IRRIGATED	IR 107015-18-3-1-B	3.77546	2.89912	10.1448	111.897	24.5467	27.2567	9.14238	136.693	107.969	139.194	0.791672	0.836977	79.8594	8.76176	5.02018	6.98677
IRRIGATED	LINE 11 WARDA	3.61462	4.11573	7.02031	134.34	22.2985	32.5356	5.47982	94.0559	77.7085	102.67	3.66186	4.91338	92.5083	8.94662	2.93115	3.17328
IRRIGATED	IR 97013-19-1-1-1-B	3.57484	2.65051	11.2931	80.0437	22.093	32.4468	2.95301	102.509	79.0543	111.314	4.79369	2.24105	87.8501	8.02769	2.17229	3.11954
IRRIGATED	NERICA 4	3.56195	2.56048	6.11189	109.422	20.1698	29.8431	3.62391	93.9836	79.5744	106.681	0.537895	1.00556	91.5419	8.95579	2.93086	2.91649
IRRIGATED	NEMEYUBUTAKA	3.53633	2.49991	8.62862	108.032	21.0596	34.6705	3.35513	97.8179	79.6974	108.899	2.47588	6.29218	90.6415	7.15079	1.93321	2.72817
IRRIGATED	IR 97013-8-1-3-2-B	3.49439	1.57647	10.2647	64.4587	22.7099	29.4237	3.35682	92.3769	74.7262	106.62	3.09768	3.59332	72.0367	6.88939	2.89034	3.03676
IRRIGATED	EDIGET (WAB189-B-B-B-HB)	3.35286	2.33175	6.48424	97.0331	19.0663	39.3772	7.32916	86.8684	78.3289	104.132	0.414608	2.65645	91.6779	8.92423	4.96657	7.08985
IRRIGATED	WAHIWAHI	3.32354	2.27792	9.54712	63.8958	19.5587	39.6176	2.87221	89.2605	73.2564	101.318	3.26293	2.99893	81.7226	9.28312	2.93003	3.23867
IRRIGATED	LUNYUKI	2.94405	2.18704	7.91286	86.9646	19.4905	31.0369	2.41624	103.209	84.5227	112.525	0.728064	1.66789	81.2671	9.18896	2.99613	3.79422
IRRIGATED	IR97012-4-TZA-1-2-1-1	2.93395	2.9148	8.64312	96.3437	21.793	35.061	5.95301	79.3091	82.0543	113.814	7.79369	5.24105	90.2282	3.02769	1.17229	5.11954
	YBns = Yield Best Linear Unbiased Prediction (BLUP) under no stress conditions, Yns = yield under no stress conditions, PP = number of panicles per plant, NFGP = number of filled grains per panicle, PL = panicle length, TGW = one thousand grain weight, PPA = plant phenotypic acceptability, PH = plant height, DFl = days to 50% flowering, DM = days to maturity, ISR = incidence of sheath rot, SBS = …
